# Supplementary material for: Quantitative Proteomics Reveals Myosin and Actin as Promising Saliva Biomarkers for Distinguishing Pre-Malignant and Malignant Oral Lesions
Source: PLoS One. 2010 Jun 17;5(6):e11148. doi: 10.1371/journal.pone.0011148 (PMC2887353; doi:10.1371/journal.pone.0011148)
Supplement: Table S2 — Quantitative Proteomic Catalogue of Whole Saliva Soluble Fraction. (1.22 MB XLS) [file pone.0011148.s002.xls]

## Sheet: Whole_saliva_protein_catalog
Supplementary Table S2 - Quantitative Proteomic Catalogue of Whole Saliva Soluble Fraction
					iTRAQ 115 = pooled pre-malignant subjects
					iTRAQ 116 = pooled malignant subjects (OSCC)				*Keller et al (2002) Anal Chem 74, 5383-5392					**Peptide pI values calculated and used for filtering
					Summed iTRAQ signal intensities									as described in Xie et al (2008) Mol Cell Proteomics 7, 486-498
					Pre-malignant	OSCC	Normalized abundance ratio				Sequest scores					iTRAQ reporter ion intensities
Protein IPI Accession	Gene	Description	Total unique peptides	Total matched MS/MS	iTRAQ 115	iTRAQ 116	OSCC/pre-malignant	Identified peptides (M* = oxidized methionine)	Peptide Prophet P Score*	Xcorr	dcn	sp	rsp	Peptide pI**	Average pI of FFE fraction**	iTRAQ 115	iTRAQ 116
IPI00021447	AMY2B	amylase, alpha 2B (pancreatic)	263	9381	8499453	5.89913e+06	0.453947	I.AEYM*NHLIDIGVAGFR.L	0.87	3.17	0.271	727.8	2	5.54	5.96	15.1	12.9
								I.AEYMNHLIDIGVAGFR.L	0.999	5.22	0.401	2141.6	1	5.54	5.96	15.9	17.9
								K.AHFSISNSAED.P	0.986	2.36	0.374	632.3	1	4.34	4.53	205.6	212.3
								K.AHFSISNSAEDPF.I	0.88	2.74	0.245	327.6	5	4.34	4.53	374.6	228.8
								K.AHFSISNSAEDPFIA.I	0.983	2.92	0.366	627.1	1	4.34	4.53	89.4	68.6
								K.AHFSISNSAEDPFIAI.H	0.909	2.84	0.271	372.4	1	4.34	4.59	1	6
								K.AHFSISNSAEDPFIAIH.A	0.999	4.07	0.328	2010.3	1	5.38	5.96	26.8	27.7
								K.AHFSISNSAEDPFIAIHAE.S	0.999	3.9	0.317	1069	1	4.64	4.8	6.5	1
								K.AHFSISNSAEDPFIAIHAESK.L	1	6.14	0.341	2317.2	1	5.5	5.36	11.9	6.1
								K.AHFSISNSAEDPFIAIHAESKL.-	1	3.85	0.439	1279.1	1	5.5	5.96	1	1
								K.AILDKLHNL.N	0.491	3	0.186	1146.2	4	7.37	6.74	1425.9	7428.4
								K.AILDKLHNLN.S	0.707	3.19	0.167	506.6	7	7.37	7.99	32.5	46.2
								K.AILDKLHNLNSN.W	0.928	3.2	0.269	591.3	1	7.37	6.74	312.6	105.5
								G.DIENYNDATQVR.D	0.983	3.38	0.276	1267.3	1	3.98	4.15	654	208.9
								I.DLGGEPIK.S	0.921	3.19	0.14	1320	5	4.34	4.53	458.5	2336.2
								I.DLGGEPIKSSDYFGNGR.V	1	4.61	0.291	2005.1	1	4.51	4.62	125.2	219.4
								A.EYM*NHLIDIGVAGFR.L	0.55	2.96	0.197	842.2	3	5.54	6.26	3.8	2.6
								A.EYMNHLIDIGVAGFR.L	0.62	3.52	0.142	946.9	2	5.54	5.96	23.3	53.8
								K.EVTINPDTTCGNDWVCEH.R	0.956	3.44	0.279	407.2	17	3.88	3.91	37.7	4
								K.EVTINPDTTCGNDWVCEHR.W	0.992	4.53	0.194	973.2	1	4.28	4.33	299.7	392.1
								K.EVTINPDTTCGNDWVCEHRWR.Q	0.353	2.92	0.156	293.7	12	4.74	4.59	352.5	190.9
								D.FPAVPYSGWDFNDGK.C	0.996	3.51	0.299	1146.1	1	4.15	4.62	4.8	1.4
								G.FM*LAHPYGFTR.V	0.987	3.07	0.256	685.2	1	9.21	9.33	13.9	8.8
								G.FMLAHPYGFTR.V	0.976	3.51	0.224	1162.1	1	9.21	9.69	26.8	17.3
								G.FMPSDR.A	0.44	2.12	0.077	748.9	1	6.36	6.46	1538.3	1234.3
								G.GASILTFWDAR.L	0.663	3.07	0.094	1022.6	4	6.36	6.74	6.6	11.5
								K.GFGGVQVSPPNEN.V	0.976	2.78	0.389	997.3	1	4.02	4.51	168.6	128.9
								K.GFGGVQVSPPNENV.A	0.908	2.91	0.336	856.6	1	4.02	4.62	1	3.7
								K.GFGGVQVSPPNENVA.I	0.997	2.79	0.438	398.9	1	4.02	4.62	14.1	2.6
								K.GFGGVQVSPPNENVAI.H	0.949	2.71	0.372	469.5	1	4.02	4.62	1	1
								K.GFGGVQVSPPNENVAIH.N	1	4.34	0.484	1013.2	1	5.48	5.96	4.9	2.1
								K.GFGGVQVSPPNENVAIHN.P	0.993	4.55	0.57	947.6	1	5.48	5.96	2.7	1
								K.GFGGVQVSPPNENVAIHNP.F	0.996	5.01	0.34	1474.9	1	5.48	5.96	34.7	14.2
								K.GFGGVQVSPPNENVAIHNPF.R	0.998	3.72	0.327	989.1	3	5.48	5.96	1	1
								K.GFGGVQVSPPNENVAIHNPFRPW.W	1	4.91	0.571	941.4	1	7.53	7.99	6.1	4.7
								K.GFGGVQVSPPNENVAIHNPFRPWWER.Y	0.916	3.48	0.152	416.1	2	7.54	7.88	9.4	9.2
								A.GSKPFIYQEVIDLGGEPIK.S	0.998	4.06	0.301	1955.5	1	4.66	4.62	8.9	25.3
								C.GSYFNPGSR.D	0.98	3.24	0.187	943.2	1	9.2	9.75	349.3	199.6
								C.GSYFNPGSRDFPAVPYSGWDFNDGK.C	0.988	5	0.372	1017.6	1	4.35	4.55	6	4.2
								D.GQPFTNWYDNGSNQVAFGR.G	0.992	4.07	0.356	751.3	2	6.35	6.74	2.2	5
								K.HM*WPGDIK.A	0.951	2.7	0.157	601.8	2	7.37	6.74	29.7	18.9
								K.HMWPGDIK.A	0.996	2.41	0.218	887.9	1	7.37	6.98	103.1	48.2
								F.IAIHAESKL.-	0.979	2.8	0.266	1217.5	1	7.37	6.74	2591.4	1217.5
								K.IAEYM*NH.L	0.947	2.21	0.312	820	1	5.48	5.96	412.2	225.7
								K.IAEYM*NHL.I	0.431	2.12	0.169	544.3	7	5.48	5.96	256.2	107
								K.IAEYM*NHLI.D	0.448	1.73	0.225	774.5	1	5.48	5.96	1	8.6
								K.IAEYM*NHLIDIG.V	0.584	2.19	0.262	350.2	3	4.34	4.51	14.6	36.7
								K.IAEYM*NHLIDIGV.A	0.767	2.49	0.264	440.5	2	4.34	4.53	10.7	30.8
								K.IAEYM*NHLIDIGVA.G	0.878	2.62	0.306	431.5	2	4.34	4.53	107	83.8
								K.IAEYM*NHLIDIGVAG.F	0.7	2.48	0.237	466.2	1	4.34	4.51	1	12.7
								K.IAEYM*NHLIDIGVAGF.R	0.998	3.76	0.396	621.7	1	4.34	4.53	9.9	11.4
								K.IAEYM*NHLIDIGVAGFR.L	0.998	3.88	0.307	977.5	1	5.54	5.96	12.9	10.7
								K.IAEYM*NHLIDIGVAGFRLDASK.H	0.572	4.59	0.22	1167.1	1	5.59	5.96	27.7	9.6
								K.IAEYMN.H	0.227	1.72	0.142	287.1	2	4.02	4.15	2192.4	862.3
								K.IAEYMNH.L	0.928	2.13	0.262	713.8	1	5.48	5.96	111.2	59.3
								K.IAEYMNHL.I	0.956	2.23	0.291	743.6	1	5.48	5.96	78.8	100.8
								K.IAEYMNHLI.D	0.951	2.44	0.259	779.1	1	5.48	5.5	37.1	77
								K.IAEYMNHLIDIGV.A	0.727	2.99	0.221	297.7	63	4.34	4.53	16.9	93
								C.KTGSGDIENYNDATQVR.D	0.945	4.85	0.16	1259.4	1	4.51	4.56	23.7	24.1
								F.IYQEVIDLGGEPIK.S	0.994	3.47	0.282	1300.9	1	4.12	4.43	92.9	45.9
								F.IYQEVIDLGGEPIKSSDYFGNGR.V	0.999	4.36	0.361	1144	1	4.28	4.53	40.7	8.8
								I.KIYVSDDGK.A	0.456	3.46	0.099	712.5	1	6.23	5.96	74.5	166.2
								I.KSSDYFGNGR.V	0.893	2.86	0.292	500.7	27	8.56	8.59	1	31.3
								H.LIDIGVAGFR.L	0.349	2.8	0.105	930.1	41	6.36	6.78	210.5	70.1
								A.LVFVDNHDNQR.G	0.596	2.83	0.169	996.9	2	5.4	5.96	23.9	27
								F.M*LAHPYGFTR.V	0.792	2.61	0.15	793.3	1	9.21	9.33	158.3	106.2
								F.MLAHPYGFTR.V	0.917	3.32	0.113	832.7	1	9.21	9.57	33.9	25.8
								H.M*WPGDIK.A	0.347	2.22	0.074	860.9	2	6.21	6.46	201.2	155.3
								H.MWPGDIK.A	0.3	2.48	0.078	801.7	28	6.21	6.34	782.9	531.8
								I.LTFWDAR.L	0.655	2.3	0.144	826.8	3	6.36	6.74	31.9	44.6
								F.NPGSRDFPAVPYSGWDFNDGK.C	0.491	2.98	0.276	476.6	1	4.35	4.58	15.8	4.6
								A.SILTFWDAR.L	0.969	3.01	0.214	1276.9	2	6.36	6.52	97.7	77.6
								A.SKHM*WPGDIK.A	0.829	2.72	0.197	671.4	1	8.32	8.19	2816.8	4540.3
								A.SKHMWPGDIK.A	0.986	3.4	0.278	731.9	5	8.32	8.5	61.5	104.3
								E.RYQPVSYK.L	0.753	2.95	0.214	801.1	10	9.2	9.57	104.1	23.9
								F.RNVVDGQPFTNWYDNGSNQVAFGR.G	0.998	7.04	0.458	1883.1	1	6.46	6.78	4.6	6.2
								F.SISNSAEDPFIAIHAESK.L	0.967	4.03	0.359	1655.1	1	4.65	4.62	16.1	60.4
								F.SISNSAEDPFIAIHAESKL.-	0.986	4.33	0.272	863	1	4.65	4.62	33.1	17.5
								F.SLTLQTGLPAGTYCDVISGDKINGNCTGIK.I	0.989	4.44	0.327	705.7	1	6.18	6.52	23.9	11.9
								G.SYFNPGSR.D	0.274	2.36	0.042	542.8	2	9.2	9.75	104.8	96.5
								I.SNSAEDPFIAIHAESKL.-	1	4.27	0.329	1857.8	1	4.65	4.58	98.8	325.2
								F.TNWYDNGSNQVAFGR.G	0.999	4.86	0.406	1445.3	1	6.35	6.78	564.2	309.1
								A.VGFM*LAHPYGFTR.V	0.644	2.92	0.195	654.2	1	9.21	9.05	2.8	1.2
								A.VGFMLAHPYGFTR.V	0.644	2.89	0.25	457.9	18	9.21	9.69	17.6	23.3
								E.VIDLGGEPIK.S	0.987	2.84	0.286	1412	1	4.34	4.58	79.1	24.8
								E.VIDLGGEPIKSSDYFGNGR.V	0.796	3.78	0.188	1329.1	2	4.51	4.58	79.4	87.7
								F.VDNHDNQRGHGAGGASILTFWDAR.L	1	3.5	0.417	425.9	1	6.45	6.26	35	23.7
								E.VTINPDTTCGNDWVCEHR.W	0.243	3.6	0.13	663.4	1	4.51	4.55	37.2	87.1
								E.YM*NHLIDIGVAGFR.L	0.987	3.38	0.26	730.2	1	7.52	7.88	81.8	54.8
								F.WDARLYK.M	0.222	1.93	0.158	429	16	8.56	8.39	32	59.5
								I.YQEVIDLGGEPIK.S	0.995	3.28	0.311	885.7	2	4.12	4.33	87	82.8
								I.YVSDDGK.A	0.734	2.21	0.175	715.9	2	4.15	4.33	432.2	597.6
								L.AHPYGFTR.V	0.937	2.76	0.227	355.4	3	9.21	9.69	300.8	171.8
								R.ALVFVDNH.D	0.997	2.88	0.331	1044.5	1	5.28	5.96	208.8	121.9
								R.ALVFVDNHDNQ.R	0.991	3.32	0.272	1546.9	1	4.14	4.51	81.9	160.8
								R.ALVFVDNHDNQR.G	0.996	3.14	0.158	1288.4	1	5.4	5.96	7	8.4
								R.ALVFVDNHDNQRGHGAGGASIL.T	0.993	4.41	0.29	535.7	1	6.45	6.52	539.3	347.4
								R.ALVFVDNHDNQRGHGAGGASILT.F	0.966	3.15	0.285	478.9	1	6.45	6.26	59.2	108.2
								R.ALVFVDNHDNQRGHGAGGASILTF.W	0.899	2.81	0.282	504.7	3	6.45	6.26	14.9	8.2
								P.AVPYSGWDFNDGK.C	0.99	3.69	0.312	1282.9	1	4.15	4.58	8.1	1
								R.DFPAVPY.S	0.437	2.51	0.137	349.9	2	3.77	4.15	11.1	19.9
								R.DFPAVPYSGWDFNDGK.C	1	4.79	0.409	1695.2	1	3.86	4.33	175.2	48.8
								Q.EVIDLGGEPIK.S	0.892	3.96	0.123	1780	1	4.12	4.33	1522.4	1839.4
								Q.EVIDLGGEPIKSSDYFGNGR.V	0.813	4.75	0.195	1808.1	1	4.28	4.33	172.4	35.8
								R.GFIVFNNDDWTF.S	0.999	3.99	0.486	779.3	1	3.52	3.74	1	13.2
								L.GGEPIKSSDYFGNGR.V	0.995	3.31	0.293	1366.7	1	6.45	6.74	900	241
								N.HLIDIGVAGFR.L	0.988	2.81	0.307	661.2	1	7.53	7.88	93.9	107.8
								R.GHGAGGASILT.F	0.699	1.86	0.341	296.7	13	7.53	7.88	139.3	40.3
								R.GHGAGGASILTF.W	0.994	2.79	0.414	1181.6	1	7.53	8.19	35.4	80.3
								R.GHGAGGASILTFWDA.R	0.965	2.19	0.397	407.1	2	5.28	5.96	6.7	1
								R.GHGAGGASILTFWDAR.L	0.997	3.46	0.25	658.9	1	7.53	8.19	125.5	33.3
								R.GNRGFIVF.N	0.503	1.89	0.186	704.1	1	10.55	10.25	3.3	7.6
								R.GNRGFIVFNNDDWTF.S	0.978	2.73	0.432	290.6	2	4.15	4.56	2.7	1.4
								K.IAEYMNHLIDIGVA.G	0.807	3.19	0.233	268.6	65	4.34	4.58	92.9	70.6
								K.IAEYMNHLIDIGVAG.F	0.701	2.81	0.257	292.2	48	4.34	4.53	32	9.1
								K.IAEYMNHLIDIGVAGF.R	0.977	3.86	0.447	366	2	4.34	4.59	4.2	1
								K.IAEYMNHLIDIGVAGFR.L	0.993	3.91	0.214	889.2	1	5.54	5.96	1.5	1
								L.IDIGVAGFR.L	0.864	2.7	0.15	988.7	1	6.36	6.78	1	11.9
								K.IYVSDDGK.A	0.996	2.38	0.251	688.3	3	4.15	4.62	136.4	120.7
								K.IYVSDDGKAHF.S	0.98	3.57	0.256	1466.2	1	5.4	5.96	406.9	276.7
								K.IYVSDDGKAHFS.I	0.601	2.95	0.138	826.6	1	5.4	5.96	71	77.8
								K.IYVSDDGKAHFSIS.N	0.82	3.39	0.17	1066.4	1	5.4	5.96	185.6	646.5
								K.IYVSDDGKAHFSISN.S	1	4.05	0.364	989.1	1	5.4	5.73	441.4	539
								K.IYVSDDGKAHFSISNSAED.P	0.312	2.64	0.186	734.5	1	4.17	4.33	347.7	350.8
								K.IYVSDDGKAHFSISNSAEDPF.I	0.99	3.58	0.303	1011.2	1	4.17	4.43	12	49.8
								K.IYVSDDGKAHFSISNSAEDPFIA.I	0.883	3.24	0.236	682.5	2	4.17	4.33	419.7	248
								K.IYVSDDGKAHFSISNSAEDPFIAI.H	0.903	3.63	0.254	537	1	4.17	4.33	28.2	28.3
								K.IYVSDDGKAHFSISNSAEDPFIAIH.A	0.737	3.45	0.204	473.4	3	4.61	4.58	3.2	10.3
								L.KNWGEGWGFM*PSDR.A	0.949	2.97	0.305	524.4	15	6.46	6.38	24.4	63.5
								L.KNWGEGWGFMPSDR.A	0.997	4	0.323	1672.1	1	6.46	6.52	37.1	37.4
								M.LAHPYGFTR.V	0.971	2.83	0.158	291.1	42	9.21	9.75	140.4	137
								R.IYVDAV.I	0.291	1.89	0.168	457.2	3	3.77	4.15	445.7	2235.8
								R.IYVDAVINH.M	0.861	2.13	0.253	581.5	1	5.28	5.96	2	6.1
								R.IYVDAVINHM*.S	0.949	2.38	0.283	1033	1	5.2	5.49	102.3	87.2
								R.IYVDAVINHM.S	0.582	2.17	0.222	605.4	7	5.28	5.96	13.4	9.6
								K.LGTVIR.K	0.525	2.1	0.101	324.8	41	10.55	10.25	2092.3	996.9
								K.LGTVIRK.W	0.905	2.27	0.121	714.6	3	10.71	10.55	1257.3	761.7
								K.LGTVIRKWNGEK.M	0.709	2.38	0.171	636	3	8.91	8.7	41.8	34.2
								K.M*AVGFMLAHPYGFTR.V	0.941	3.47	0.148	470.7	5	9.21	9.57	13.2	4.7
								K.M*SYLKNWGEGWGFMPSDR.A	0.996	3.55	0.253	524.9	2	6.45	6.52	80.9	95.7
								K.MAVGFM*L.A	0.698	2.07	0.153	842.7	1	6.1	6.34	44.3	8.6
								K.MAVGFM*LAHPYGFTR.V	0.362	3.5	0.329	648.5	1	9.21	9.57	4.8	5.5
								K.MAVGFM.L	0.252	1.57	0.159	510.3	1	6.1	6.52	1612.2	957.3
								K.MAVGFML.A	0.234	1.98	0.186	451.2	2	6.1	6.38	39.4	29.2
								K.MAVGFMLAHPY.G	1	2.96	0.4	775.3	1	7.51	7.88	3.1	3.9
								K.MAVGFMLAHPYGFTR.V	0.986	3.62	0.27	547.1	1	9.21	9.57	2.7	1
								K.MSYLK.N	0.294	1.85	0.035	705.6	14	8.56	8.7	611.9	252.4
								K.MSYLKNWGEGWG.F	0.996	3.54	0.493	631.8	1	6.4	6.34	41	64.3
								K.MSYLKNWGEGWGFM*PSDR.A	0.823	2.9	0.193	378.6	11	6.45	6.52	50.2	76
								K.MSYLKNWGEGWGFMPSDR.A	1	4.56	0.434	2149.5	1	6.45	6.26	14.9	12.3
								M.NHLIDIGVAGFR.L	0.999	3.83	0.344	625.2	9	7.53	8.19	176.5	308.2
								K.NWGEGWGFM*PSDR.A	0.994	2.59	0.238	568.2	1	4.34	4.62	4.7	7.4
								K.NWGEGWGFMPSDR.A	1	3.9	0.429	1274.9	1	4.34	4.65	22.3	23.3
								K.NWGEGWGFMPSDRAL.V	0.999	4.29	0.374	1587.6	1	4.34	4.58	52.3	42.5
								K.NWGEGWGFMPSDRALV.F	1	4.49	0.49	1570	1	4.34	4.55	7.4	5.7
								K.PFIYQEVIDLGGEPIK.S	0.941	3.73	0.223	1170.4	1	4.12	4.33	37.4	39.8
								R.NM*VNFR.N	0.391	1.66	0	324.1	2	10.55	10.55	14.3	1.9
								R.NMVNFR.N	0.827	2.43	0.039	718.2	2	10.55	10.55	12.1	3
								R.NMVNFRNVVDGQPF.T	0.371	3.84	0.232	1153.4	1	6.36	6.61	657.4	269.5
								R.NVVDGQPF.T	0.73	1.92	0.353	486.3	2	3.77	4.15	88.2	17.6
								R.NVVDGQPFTNWYDNGSNQV.A	1	3.93	0.4	1079.7	1	3.52	3.91	1	1
								R.NVVDGQPFTNWYDNGSNQVAFGR.G	0.999	6.04	0.545	1362.7	1	4.15	4.62	159.3	63.3
								N.SAEDPFIAIHAESK.L	0.975	3.65	0.264	1200.1	2	4.65	4.53	41.3	62.2
								N.SAEDPFIAIHAESKL.-	0.987	4.04	0.31	1330	1	4.65	4.58	474.4	437.6
								R.SGNEDEFR.N	0.997	2.44	0.248	935.4	1	4.12	4.15	6.2	1.9
								R.SGNEDEFRNM*.V	0.835	2.4	0.202	841.1	1	3.96	4.15	1008.5	1301.3
								R.SGNEDEFRNM*V.T	0.673	2.69	0.181	626.7	1	4.12	4.15	630.8	227.5
								R.SGNEDEFRNM*VT.R	0.946	2.72	0.249	411.9	1	4.12	4.33	1195.6	851.1
								R.SGNEDEFRNM*VTR.C	0.894	2.39	0.146	448.6	1	4.66	4.62	302.1	175.5
								R.SGNEDEFRNM.V	0.902	3.14	0.122	675.8	1	4.12	4.47	55.4	48
								R.SGNEDEFRNMV.T	0.987	3.1	0.263	625.1	1	4.12	4.15	256.7	375.2
								R.SGNEDEFRNMVT.R	0.827	3.27	0.254	459.3	5	4.12	4.33	225.5	247.8
								R.SGNEDEFRNMVTR.C	1	3.52	0.259	2247.6	1	4.66	4.62	464.9	413.8
								R.SKIAEYM*N.H	0.265	2.02	0.161	451.3	13	6.4	6.26	239.1	187.7
								K.SSDYFGNGR.V	0.998	2.76	0.229	1138	1	6.35	6.78	885.7	552.4
								K.SSDYFGNGRVTEF.K	0.94	3.15	0.31	979.1	1	4.34	4.62	23.4	13.9
								K.SSDYFGNGRVTEFK.Y	0.846	2.9	0.123	846.9	1	6.45	6.74	263.4	460.7
								K.SSDYFGNGRVTEFKYGAK.L	0.987	3.47	0.196	1185.4	1	8.27	7.88	197.7	154
								M.SYLKNWGEGWGFM*PSDR.A	0.799	2.98	0.214	319.7	14	6.45	6.37	76.1	193.4
								M.SYLKNWGEGWGFMPSDR.A	0.997	4.61	0.298	809.3	1	6.45	6.52	25.2	34.9
								K.TGSGDIENY.N	0.917	2.24	0.398	454	1	3.65	3.91	42.6	2.6
								K.TGSGDIENYNDAT.Q	0.95	2.4	0.307	681.7	1	3.46	3.74	22.3	7
								K.TGSGDIENYNDATQV.R	0.599	2.47	0.163	1020.1	1	3.46	3.74	12.9	21.2
								K.TGSGDIENYNDATQVR.D	0.999	4.86	0.349	1734.7	1	3.98	4.62	11.6	8.7
								K.TGSGDIENYNDATQVRD.C	0.994	3.77	0.336	1155.6	1	3.78	4.15	6327.8	5091.8
								K.TGSGDIENYNDATQVRDC.R	0.475	2.96	0.204	514.8	1	3.78	4.15	275	280.2
								L.TFWDARLYK.M	0.973	3.17	0.249	1002	1	8.56	8.19	196.2	233.1
								L.VFVDNHDNQR.G	0.978	2.98	0.266	912.8	1	5.4	5.96	2690.5	2392.2
								M.WPGDIK.A	0.703	1.93	0.106	488.6	55	6.21	6.46	833.6	1066.3
								N.WGEGWGFM*PSDR.A	0.992	3	0.411	715.9	1	4.34	4.51	71.6	66.9
								N.WGEGWGFMPSDR.A	1	3.77	0.352	1464.9	1	4.34	4.59	65.8	105.4
								Q.VSPPNENVAIHNPFRPWWER.Y	0.736	3.48	0.178	927.8	1	7.54	7.88	14.7	2.5
								P.YSGWDFNDGK.C	0.264	2.21	0.148	662.2	2	4.15	4.51	35.6	47.3
								S.AEDPFIAIHAESKL.-	0.677	3.09	0.204	720.7	2	4.65	4.53	67.9	411.4
								V.DGQPFTNWYDNGSNQVAFGR.G	0.999	3.93	0.439	1233.2	1	4.15	4.62	2	1
								V.DNHDNQRGHGAGGASILTFWDAR.L	0.493	3.45	0.286	595.5	2	6.45	6.74	70	8.8
								Y.DNGSNQVAFGR.G	0.993	3.12	0.349	1569.9	1	6.36	6.74	1544.5	1102.4
								S.GDIENYNDATQVR.D	0.996	4.94	0.305	2098.1	1	3.98	4.15	12248.1	7729.8
								V.GFMLAHPYGFTR.V	0.984	3.17	0.317	430.7	10	9.21	9.57	23.3	55.6
								W.GEGWGFMPSDR.A	0.883	3.27	0.186	1097	2	4.34	4.51	150.3	181.2
								W.GFMPSDR.A	0.402	2.02	0.144	782.3	3	6.36	6.61	142.8	222
								W.GFMPSDRALVFVDNHDNQR.G	0.22	3.03	0.172	448.4	1	5.48	5.73	844.6	417.2
								S.GNEDEFRNMVTR.C	0.981	3.24	0.245	1177.6	1	4.66	4.58	34.6	35.2
								S.GWDFNDGK.C	0.798	2.72	0.129	1123.6	3	4.15	4.53	369.6	393.7
								T.GSGDIENYNDATQVR.D	0.999	4.62	0.322	1471.7	1	3.98	4.15	2183	4828.6
								S.ILTFWDAR.L	0.619	2.27	0.201	968.8	3	6.36	6.61	1	2.3
								S.ISNSAEDPFIAIHAESK.L	0.985	4.52	0.382	1648.3	1	4.65	4.58	96.8	145.4
								S.ISNSAEDPFIAIHAESKL.-	0.999	4.31	0.326	952.4	1	4.65	4.62	41.3	116.5
								S.IVHLFEWR.W	0.979	2.23	0.334	1326	1	7.53	8.19	28.6	30.1
								V.IDLGGEPIK.S	0.952	3.23	0.171	1254.5	3	4.34	4.62	366.9	338.6
								V.IDLGGEPIKSSDYFGNGR.V	0.969	3.35	0.25	946.9	1	4.51	4.62	11.2	6.6
								S.KHMWPGDIK.A	0.415	2.7	0.196	409.3	34	8.32	7.88	1296.2	2465.2
								Y.LKNWGEGWGFM*PSDR.A	0.996	3.88	0.324	983.9	1	6.46	6.34	31.1	100.8
								Y.LKNWGEGWGFMPSDR.A	0.998	4.62	0.358	1798.6	1	6.46	6.52	66.3	74.1
								Y.M*NHLIDIGVAGFR.L	1	3.33	0.371	901.8	1	7.53	7.55	6.2	1
								S.NSAEDPFIAIHAESK.L	1	3.69	0.345	1956.6	1	4.65	4.58	393.7	320.5
								S.NSAEDPFIAIHAESKL.-	0.97	3.46	0.243	917.5	2	4.65	4.62	217.8	286.9
								T.NWYDNGSNQVAFGR.G	1	4.88	0.5	1882.7	1	6.35	6.46	15.3	4.8
								Y.QEVIDLGGEPIK.S	0.972	4.62	0.126	1568.8	1	4.12	4.59	355	267.3
								Y.QEVIDLGGEPIKSSDYFGNGR.V	0.988	3.99	0.297	1567.8	1	4.28	4.62	22.9	16.3
								Y.QPVSYK.L	0.242	1.75	0.151	580.2	3	8.56	8.19	2.2	1.7
								R.SKIAEYM*NH.L	0.35	2.98	0.179	585.5	88	7.36	6.74	2067	1692.8
								R.SKIAEYM*NHL.I	0.414	2.69	0.186	1154	13	7.36	6.74	2988	1466.2
								R.SKIAEYM*NHLIDIGV.A	0.849	3.55	0.182	1116	1	5.54	5.96	23.6	154.8
								R.SKIAEYM*NHLIDIGVA.G	0.999	3.83	0.301	929.6	1	5.54	5.96	24.6	57.8
								R.SKIAEYM*NHLIDIGVAGF.R	0.998	4.37	0.289	1111	1	5.54	5.96	100.8	147.6
								R.SKIAEYM*NHLIDIGVAGFR.L	0.986	4.92	0.464	1532.2	1	7.36	6.74	153.8	50.4
								R.SKIAEYM.N	0.561	1.66	0.301	385.4	7	6.4	6.26	428.4	632.8
								R.SKIAEYMN.H	0.963	2.11	0.378	559.6	6	6.4	6.37	360.4	267.9
								R.SKIAEYMNHL.I	0.272	3.09	0.157	568.9	57	7.36	6.74	56	62
								R.SKIAEYMNHLIDI.G	0.996	3.57	0.368	782.6	1	5.54	5.5	7.1	21.4
								R.SKIAEYMNHLIDIG.V	0.991	3.51	0.28	848	1	5.54	5.96	9.7	14.5
								R.SKIAEYMNHLIDIGV.A	0.999	3.84	0.372	810.9	2	5.54	5.96	10.9	14.2
								R.SKIAEYMNHLIDIGVA.G	1	4.06	0.387	1598.3	1	5.54	5.96	62.4	53.2
								R.SKIAEYMNHLIDIGVAG.F	1	3.61	0.384	538.8	1	5.54	5.96	3.1	6.2
								R.SKIAEYMNHLIDIGVAGF.R	0.996	4.42	0.467	822.9	1	5.54	5.96	1	1
								S.SDYFGNGR.V	0.763	2.41	0.142	1133.3	1	6.35	6.74	1617.4	1337
								S.SDYFGNGRVTEFK.Y	0.978	3.39	0.279	1455.8	1	6.45	6.46	64.4	126
								T.SIVHLFEWR.W	0.984	3.22	0.283	1375.4	1	7.53	8.19	208.6	222.3
								Y.SGWDFNDGK.C	0.822	2.9	0.111	1297.4	1	4.15	4.55	127.8	111.2
								R.TSIVHL.F	0.541	2.1	0.163	278.5	8	7.53	8.19	32.3	168.6
								R.TSIVHLF.E	0.621	1.8	0.253	481.1	3	7.53	8.19	8.9	23.5
								R.TSIVHLFE.W	0.74	1.83	0.261	519.7	1	5.48	5.96	188.2	1
								R.TSIVHLFEW.R	0.944	2.28	0.328	767.3	1	5.48	5.96	9.3	1
								R.TSIVHLFEWR.W	0.581	2.36	0.138	515.6	7	7.53	8.19	37.4	47.7
								V.TEFKYGAK.L	0.98	2.88	0.324	1049.1	1	8.29	7.88	1626.6	3075.3
								V.TINPDTTCGNDWVCEHR.W	0.219	3.31	0.144	736.7	3	4.51	4.53	1087.1	1808.1
								V.VDGQPFTNWYDNGSNQVAFGR.G	0.991	4.24	0.272	613.2	5	4.15	4.65	1	7.9
								R.VTEFK.Y	0.319	1.78	0	423.5	47	6.41	6.74	879.5	411.4
								R.VTEFKYGAK.L	1	3.68	0.391	479.8	1	8.29	8.59	233	158.4
								R.WVDIALECER.Y	1	2.93	0.25	895.7	1	4.12	3.74	1.2	1
								R.YLAPK.G	0.459	1.85	0.006	448.2	18	8.56	8.19	159.1	106.5
								R.YLAPKGFGGVQVSPPNENV.A	0.996	4.16	0.284	1397.4	1	6.4	6.46	152.8	318.9
								R.YLAPKGFGGVQVSPPNENVAI.H	0.857	3.52	0.235	554.4	4	6.4	6.38	1.4	15.1
								S.YLKNWGEGWGFM*PSDR.A	1	4.24	0.381	802.1	1	6.45	6.37	89.8	76.9
								S.YLKNWGEGWGFMPSDR.A	1	5.4	0.397	2830.7	1	6.45	6.52	110.8	79.4
								W.YDNGSNQVAFGR.G	0.999	4.65	0.249	888.3	1	6.35	6.61	273.4	227.5
								R.YQPVSY.K	0.809	1.84	0.3	604.8	1	6.08	6.74	188.9	101.2
								R.YQPVSYK.L	0.983	1.88	0.227	818.7	1	8.52	8.7	695.9	229
IPI00022434	ALB*	albumin	217	24458	5.43541e+07	1.03054e+08	1.25	K.ALVLIAF.A	0.418	1.84	0.122	355.4	1	6.1	6.52	1.1	12.2
								A.ADFVESK.D	0.669	2.17	0.147	1172.8	1	4.34	4.58	277	261.3
								A.AFTECCQAADK.A	0.907	3.33	0.277	916.1	1	4.34	4.53	455.9	2328.6
								E.AKDVFLGMFLYEYAR.R	0.239	2.75	0.191	532	1	6.45	6.46	10.2	33.5
								F.AAFVEK.C	0.478	2.61	0	1076	2	6.41	6.26	2321.5	5016
								F.AEVSKLVTDLTK.V	0.997	3.74	0.314	1610.8	1	6.37	6.38	340.9	2289
								K.AAFTECCQAADK.A	0.999	4.24	0.317	1694.4	1	4.34	4.62	61.9	120.2
								K.ADDKETCFAEEGKK.T	0.997	3.67	0.244	803.8	2	4.49	4.43	1580.4	1848.9
								K.AEFAEVSK.L	0.914	2.46	0.045	1247.1	3	4.54	4.62	16	44.1
								K.AEFAEVSKL.V	0.677	2.76	0.074	1145.3	1	4.54	4.59	416.4	735.1
								K.AEFAEVSKLV.T	0.956	3.32	0.154	1431.4	1	4.54	4.58	275.6	1206.8
								K.AEFAEVSKLVTDLTK.V	0.999	4.79	0.405	1495.5	1	4.66	4.62	289.4	831.4
								K.ALVLIAFA.Q	0.934	1.8	0.366	285.9	1	6.1	6.74	18.1	36.2
								K.ALVLIAFAQ.Y	0.599	1.7	0.302	881.2	1	6.1	6.52	14	7.6
								A.DFVESK.D	0.453	2.51	0.033	815.5	4	4.34	4.53	11046.3	22897.6
								D.DFAAFVEK.C	0.969	2.81	0.227	1532.6	2	4.34	4.62	39.2	33.1
								F.DEFKPLVEEPQNLIK.Q	0.999	4.47	0.332	1891.2	1	4.39	4.43	163.8	580.4
								K.AVM*DDFAAF.V	0.676	1.8	0.297	410.4	1	3.52	3.91	5.7	25.9
								K.AVM*DDFAAFVEK.C	0.995	2.65	0.272	1339.7	1	3.98	4.62	9.3	2.2
								K.AVMDDFAAF.V	0.791	2.05	0.275	394.3	1	3.52	3.91	31.6	222.1
								K.AVMDDFAAFVEK.C	0.99	2.35	0.256	1018.7	2	3.98	4.58	4.7	2.4
								K.CCTESLVNR.R	0.993	3.34	0.241	747.4	1	6.43	6.74	2880.4	6166.8
								K.DDNPNLPR.L	0.988	2.5	0.147	784.5	2	4.15	4.33	833.2	994.2
								A.DLPSLAADFVESK.D	0.675	4.45	0.425	2348.2	1	3.98	4.15	42.6	268.9
								A.EAKDVFLGM*FLYEYAR.R	0.926	3.23	0.237	1092.3	1	4.66	4.53	23.3	32.5
								A.EFAEVSK.L	0.75	2.57	0.118	1408.3	3	4.54	4.58	87	456.8
								D.EFKPLVEEPQNLIK.Q	0.999	4.46	0.269	2175.2	1	4.79	4.62	303.5	807.7
								F.EDHVKLVNEVTEFAK.T	1	4.98	0.329	2749.6	1	4.85	4.62	130.5	539
								H.DNEETFLK.K	0.553	2.58	0.056	1537.9	1	4.12	4.15	2019.4	4584
								K.DLGEENFK.A	0.995	3.08	0.186	1669.1	1	4.12	4.33	1137	3266.4
								K.DLGEENFKA.L	0.629	2.58	0.092	1175.8	1	4.12	4.15	647	3191.4
								K.DLGEENFKAL.V	0.416	2.61	0.124	860.8	2	4.12	4.15	648.6	2436.2
								K.DVFLGM*F.L	0.705	1.82	0.27	497.8	3	3.77	4.15	471	336.9
								K.DVFLGM*FL.Y	0.99	2.32	0.406	572.7	1	3.77	4.15	1	459
								K.DVFLGM*FLYEYA.R	0.882	2.88	0.26	645	1	3.65	3.74	1	1.4
								K.DVFLGM*FLYEYAR.R	0.997	3.74	0.391	1090.8	1	4.34	4.62	1	12
								K.DVFLGMF.L	0.526	1.72	0.223	449.5	1	3.77	4.15	203	114.6
								K.DVFLGMFL.Y	0.785	2.01	0.36	425.5	2	3.77	4.15	8.1	89.4
								K.DVFLGMFLYEYAR.R	0.996	3.58	0.268	1346.9	1	4.34	4.56	14.2	24.8
								K.EFNAETF.T	0.343	2.13	0.122	441.4	1	3.82	3.74	197.5	553.7
								K.EFNAETFT.F	0.424	1.63	0.244	398.2	1	3.82	3.74	53.3	55.8
								K.EFNAETFTF.H	0.602	1.9	0.219	614.2	1	3.82	3.74	9.4	1
								K.EFNAETFTFH.A	1	3.18	0.435	1519.2	1	4.53	4.59	22.6	142.9
								K.EFNAETFTFHA.D	0.873	2.68	0.233	908.8	1	4.53	4.59	80.3	56.3
								K.EFNAETFTFHAD.I	0.883	2.41	0.292	711.9	1	4.12	4.33	83.2	39.5
								A.EVSKLVTDLTK.V	0.858	2.99	0.206	969.4	2	6.37	6.38	63	189
								C.EKPLLEK.S	0.626	2.98	0	1026.2	2	6.46	6.26	1203.7	1761.2
								C.ELFEQLGEYK.F	0.431	2.83	0.119	852.4	6	4.26	4.58	22.8	33.6
								C.ELFEQLGEYKFQNALLVR.Y	0.997	4.45	0.318	2531.9	1	4.79	4.62	4.2	25.7
								C.ENQDSISSK.L	0.97	2.87	0.217	1398.6	1	4.34	4.51	132.7	169.6
								E.FAEVSK.L	0.279	2.35	0.035	1104.4	7	6.41	5.96	1130.2	2089.3
								F.EQLGEYK.F	0.768	2.74	0.111	1318.6	1	4.54	4.58	630.4	1307.5
								F.EQLGEYKFQNALLVR.Y	0.979	3.83	0.222	977.6	1	6.54	6.61	80.8	458.5
								K.EQLKAVM*DDFAAFVEK.C	0.999	3.8	0.311	2960.6	1	4.28	4.43	355.9	653.2
								K.EQLKAVMDDFAAF.V	0.65	3.07	0.353	567.5	1	3.98	4.15	33.8	130.7
								K.EQLKAVMDDFAAFVEK.C	0.997	3.96	0.303	1471.7	1	4.28	4.51	3.2	13.3
								A.FHDNEETFLK.K	0.781	3.16	0.149	1606.4	1	4.65	4.58	678.1	681.6
								A.FHDNEETFLKK.Y	1	3.89	0.308	2380.1	1	5.66	6.16	510.7	471.9
								A.FTECCQAADK.A	0.822	3.05	0.227	514.4	5	4.34	4.51	597.8	866.8
								C.FLQHKDDNPNLPR.L	0.97	3.84	0.248	1320.3	1	7.37	7.55	220.2	717.2
								C.FSALEVDETYVPK.E	0.995	3.48	0.308	1175.8	1	4.12	4.51	79.7	128
								K.FQNALLVR.Y	0.619	2.21	0	508.1	8	10.55	10.55	1	5.5
								F.HDNEETFLK.K	0.993	2.92	0.301	1421.9	1	4.65	4.58	875.1	1696.7
								F.HDNEETFLKK.Y	0.998	3.18	0.324	1232.7	1	5.66	5.96	174.7	424
								C.IAEVENDEM*PADLPSLAADFVESK.D	0.995	5.4	0.395	1420.7	1	3.63	3.74	1	3.5
								C.IAEVENDEMPADLPSLAADFVESK.D	0.996	4.19	0.311	1203.2	1	3.63	3.91	1	4
								A.LEVDETYVPK.E	0.969	3.23	0.182	1165.8	1	4.12	4.33	406.5	560.3
								D.LGEENFK.A	0.446	2.33	0.058	1013.7	1	4.54	4.59	345.4	537.7
								E.LFEQLGEYK.F	0.975	3.07	0.198	1719.1	1	4.54	4.62	23.9	72.2
								E.LFEQLGEYKFQNALLVR.Y	0.99	3.86	0.243	1137.5	1	6.54	6.74	53.3	75.5
								F.KDLGEENFK.A	0.999	3.71	0.311	1550.7	1	4.66	4.62	502.8	3136
								K.KQTALVELVK.H	0.999	4	0.213	2237.5	1	8.31	8.19	3307.5	1183
								K.KVPQVSTPT.L	0.606	2.33	0.214	456.9	21	8.61	7.88	17.9	25.9
								K.KVPQVSTPTLV.E	0.829	2.11	0.263	580.5	1	8.61	7.88	35.4	1175.7
								K.KVPQVSTPTLVEV.S	0.806	2.45	0.231	370	2	6.41	6.74	1	15.1
								K.KVPQVSTPTLVEVS.R	0.993	2.85	0.413	456.7	1	6.41	6.52	42.1	118
								K.KVPQVSTPTLVEVSR.N	1	4.36	0.34	1302.9	1	8.61	9.57	17.3	51.6
								K.KYLYEIAR.R	0.988	3.45	0.17	872.4	1	8.52	8.19	2878.7	3429.1
								K.LDELRDEGK.A	0.998	3.18	0.267	893.6	1	4.28	4.58	2691.9	5960.6
								K.LDELRDEGKASSAK.Q	0.997	4.07	0.303	1288.1	1	4.75	4.62	2318.2	5476.2
								E.LLFFAK.R	0.243	2.22	0	1076.9	1	8.61	8.59	14.7	14.7
								F.LGM*FLYEYAR.R	0.88	2.76	0.196	744.1	1	6.53	6.78	103.9	417
								F.LGMFLYEYAR.R	0.999	3.59	0.352	1580.7	1	6.53	6.61	32.4	59.8
								F.LQHKDDNPNLPR.L	0.981	3.6	0.241	1346	1	7.37	6.74	7982.2	27560.8
								K.LKECCEKPLLEK.S	0.784	3.02	0.139	501.9	6	6.44	6.52	693.4	1531.5
								A.LVELVK.H	0.26	2.63	0.12	973.8	3	6.41	6.36	1583.7	2462.3
								G.M*FLYEYAR.R	0.901	2.72	0.299	664	6	6.53	6.78	85.7	258.7
								G.MFLYEYAR.R	0.982	3.17	0.186	1142.5	1	6.53	6.61	353.3	478.7
								K.LVNEVTEFAK.T	0.993	2.99	0.277	1397.6	2	4.54	4.62	3.4	7.7
								A.PELLFFAK.R	0.96	2.55	0.262	804.6	2	6.41	6.74	7	16.8
								E.QLGEYKFQNALLVR.Y	0.963	3.71	0.2	1588.1	1	8.56	8.31	7.7	20.6
								H.PDYSVVLLLR.L	0.513	2.46	0.191	534.8	5	6.35	6.74	6.2	53
								H.PYFYAPELLFFAK.R	0.678	3.09	0.175	1369.7	1	6.39	6.46	21.1	30.9
								F.SALEVDETYVPK.E	0.816	2.62	0.229	1056.5	1	4.12	4.58	11.3	57.6
								C.TAFHDNEETFLK.K	1	4.12	0.331	1520.8	3	4.65	4.58	1762	1870.6
								C.TAFHDNEETFLKK.Y	0.998	4.94	0.496	2216.2	1	5.66	5.96	142.8	426.5
								A.TLRETYGEMADCCAK.Q	0.984	3.48	0.266	587	1	4.66	4.65	39.1	60.6
								H.TLFGDK.L	0.266	2.34	0.009	704.2	3	6.21	6.36	1163.5	1093.7
								A.VM*DDFAAFVEK.C	0.982	3.13	0.269	1329.6	1	3.98	4.58	1	144.2
								A.VMDDFAAFVEK.C	1	4.5	0.438	2371.6	1	3.98	4.33	133.6	180.7
								D.VFLGM*FLYEYAR.R	0.999	4.13	0.346	1051.8	1	6.53	6.78	34.4	164.3
								E.VDETYVPK.E	0.83	2.57	0.139	1210.9	1	4.34	4.58	208.3	286.5
								F.YAPELLFFAK.R	0.994	3.31	0.286	935.5	1	6.4	6.78	4.8	41.9
								F.YAPELLFFAKR.Y	0.882	3.41	0.201	1013.6	2	8.56	8.59	14.2	67.9
								D.YSVVLLLR.L	0.875	2.75	0.217	800.9	1	9.2	9.57	4.1	1
								L.AADFVESK.D	0.986	2.75	0.269	1087.8	1	4.34	4.33	4051.1	10419.9
								S.ALEVDETYVPK.E	0.745	3.14	0.121	969	1	4.12	4.59	12.4	124.7
								T.AFHDNEETFLK.K	0.996	3.1	0.29	1647.4	1	4.65	4.62	96.9	371.3
								T.AFHDNEETFLKK.Y	1	4.18	0.291	1294.9	1	5.66	5.96	77.1	200.7
								T.ALVELVK.H	0.441	3.06	0.063	1312.5	6	6.41	6.61	656	390.4
								Y.AEAKDVFLGM*FLYEYAR.R	0.988	4.42	0.256	1289.3	1	4.66	4.62	1.2	4.8
								M.DDFAAFVEK.C	0.991	3.08	0.28	1851.3	1	3.98	4.33	792.3	1827.2
								V.ATLRETYGEM*ADCCAK.Q	0.451	3.09	0.187	631.2	1	4.66	4.55	166.1	365.4
								V.ATLRETYGEMADCCAK.Q	0.97	3.06	0.28	879.9	1	4.66	4.58	151.4	245.3
								V.DETYVPK.E	0.527	2.06	0.174	683.4	4	4.34	4.51	16546.3	9113.3
								Y.APELLFFAK.R	1	4.07	0.339	1770.3	1	6.41	6.61	11.1	17.3
								P.DYSVVLLLR.L	1	3.46	0.328	1332.5	1	6.35	6.78	259	259.6
								V.EEPQNLIK.Q	0.42	2.43	0.08	1722.2	3	4.54	4.59	98.5	158.1
								L.EVDETYVPK.E	0.886	2.66	0.167	1134.2	1	4.12	4.53	415.2	930.6
								L.FEQLGEYK.F	0.856	2.46	0.17	1542.4	1	4.54	4.62	74	197
								L.FEQLGEYKFQNALLVR.Y	0.999	3.82	0.37	567.3	2	6.54	6.78	39.6	310.8
								N.EVTEFAK.T	0.813	2.46	0.13	1358.5	1	4.54	4.62	52.1	67.3
								P.ELLFFAK.R	0.276	2.3	0.139	1055.5	3	6.41	6.78	1	55.4
								R.ETYGEM*ADCCAK.Q	0.997	3.31	0.416	664.8	1	4.12	4.33	3202.9	11843.7
								R.ETYGEMADCC.A	0.932	2.67	0.318	589.8	1	3.56	3.51	1	5.7
								R.ETYGEMADCCAK.Q	0.997	4.08	0.39	1318.2	1	4.12	4.33	2658.1	2468.4
								V.FDEFKPLVEEPQNLIK.Q	0.993	5.04	0.335	2760.8	1	4.39	4.51	84.5	159.8
								L.GEYKFQNALLVR.Y	0.998	3.14	0.34	1011.2	1	8.56	8.5	5.3	69.7
								M.FLYEYAR.R	0.98	2.48	0.085	832.3	1	6.53	6.78	277.5	626.5
								R.FKDLGEENF.K	0.83	1.95	0.315	419.4	4	4.12	4.33	551.6	1035.8
								R.FKDLGEENFK.A	0.994	3.2	0.204	1028.2	1	4.66	4.62	23	25.7
								R.FKDLGEENFKA.L	0.998	3.81	0.324	1456.8	1	4.66	4.58	372.6	713.8
								R.FKDLGEENFKAL.V	0.954	3.96	0.178	1279.7	1	4.66	4.62	302	1078.8
								R.FKDLGEENFKALVL.I	0.996	4	0.346	1351.1	1	4.66	4.58	33.4	38
								R.FKDLGEENFKALVLI.A	0.988	3.09	0.328	916.9	3	4.66	4.55	8.1	19.8
								V.FLGM*FLYEYAR.R	0.991	2.7	0.396	1110.8	1	6.53	6.78	153.6	811.6
								L.GM*FLYEYAR.R	0.925	2.48	0.329	681.1	1	6.53	6.78	64.3	263.7
								L.GMFLYEYAR.R	0.968	3.19	0.169	1147.4	1	6.53	6.78	195.1	270.9
								R.HPDYSVVLL.L	0.339	1.94	0.232	278	24	5.28	4.62	1	86.8
								R.HPDYSVVLLL.R	0.267	2.38	0.239	306.5	22	5.28	4.62	4.6	7.9
								R.HPDYSVVLLLR.L	0.712	3.04	0.112	661.7	13	7.52	8.19	76.3	34.7
								R.HPYFYAPELL.F	0.679	2.24	0.179	626.3	1	5.48	5.96	3	3.1
								R.HPYFYAPELLF.F	0.897	2.53	0.223	720.1	1	5.48	5.36	1	1
								R.HPYFYAPELLFFAK.R	0.999	4.29	0.29	1487.1	1	7.35	6.74	20.8	15
								L.KAVM*DDFAAFVEK.C	0.976	3.2	0.266	1585	1	4.51	4.59	33.3	181.5
								L.KAVMDDFAAFVEK.C	0.992	4.39	0.242	2081.3	1	4.51	4.59	18.4	210.9
								P.KAEFAEVSK.L	0.351	3.02	0.092	1899.3	1	6.46	6.26	879.3	2056.7
								S.KLVTDLTK.V	0.862	3.06	0.092	689.7	2	8.31	8.31	673.7	1720.5
								S.LAADFVESK.D	0.991	2.66	0.324	1513.5	1	4.34	4.58	169.1	210.9
								V.KLVNEVTEFAK.T	0.998	3.68	0.326	1918.6	1	6.46	6.46	115	542.3
								R.LSQRFPK.A	0.953	2.52	0.144	506	14	10.71	10.55	951.8	1351.6
								K.LVNEVTEFAKT.C	1	4.19	0.367	2067.3	1	4.54	4.59	50.4	197
								K.LVTDLTK.V	0.981	2.8	0.126	976	5	6.21	6.61	2530.2	4811.2
								K.LVTDLTKV.H	0.862	2.8	0.161	1341.9	1	6.21	6.38	754.9	2801.4
								P.LVEEPQNLIK.Q	0.999	4.13	0.279	2038.7	1	4.54	4.62	30.7	41.3
								R.LVRPEVDV.M	0.243	1.97	0.214	585.9	41	4.34	4.58	110.5	860.5
								R.LVRPEVDVM*.C	0.892	2.39	0.248	402.3	3	4.2	4.62	166.6	836.4
								R.LVRPEVDVM.C	0.526	2	0.183	421.7	1	4.34	4.59	34.7	200.1
								T.LVEVSR.N	0.212	2.17	0	751.1	1	6.56	6.38	1626.8	1598.5
								V.M*DDFAAFVEK.C	0.99	3.2	0.265	2205.6	1	3.98	4.33	795.2	1753.2
								V.MDDFAAFVEK.C	0.952	3.43	0.316	1457.9	1	3.98	4.33	235.5	901.3
								V.NEVTEFAK.T	0.987	2.81	0.277	1676.2	2	4.54	4.62	48.3	101.1
								K.NYAEAK.D	0.666	1.96	0.051	871.3	15	6.4	6.46	57.6	72.1
								K.NYAEAKDV.F	0.817	2.42	0.203	1029.5	2	4.34	4.58	409.8	1217.9
								K.NYAEAKDVFL.G	0.451	2.44	0.155	747.7	1	4.34	4.59	402.7	1455.6
								K.NYAEAKDVFLG.M	0.759	2.48	0.238	396	1	4.34	4.58	309.3	965
								K.NYAEAKDVFLGM*.F	0.998	2.96	0.412	459.2	1	4.2	4.58	1	188.2
								K.NYAEAKDVFLGM*F.L	0.597	2.73	0.325	327.9	8	4.34	4.62	7	11.2
								K.NYAEAKDVFLGM*FL.Y	0.681	2.48	0.291	271.5	1	4.34	4.65	1	5.6
								K.NYAEAKDVFLGM*FLYE.Y	0.998	3.15	0.499	381.7	3	4.12	4.55	2.4	13.8
								K.NYAEAKDVFLGM*FLYEYAR.R	0.306	2.75	0.062	821.4	1	4.66	4.62	8.8	3.5
								K.NYAEAKDVFLGM.F	0.908	3.04	0.362	322	4	4.34	4.59	207.9	548.3
								K.NYAEAKDVFLGMF.L	1	2.92	0.463	436.8	1	4.34	4.66	53.9	37.2
								K.NYAEAKDVFLGMFL.Y	0.37	2.47	0.236	376.3	10	4.34	4.58	4.4	5.2
								K.QNCELFEQLGEYKFQNALLVR.Y	0.753	3.04	0.144	925.7	1	4.79	4.43	9.6	17.5
								T.PTLVEVSR.N	0.826	2.45	0.178	421	2	6.56	6.46	434.7	1319.7
								V.PQVSTPTLVEVSR.N	0.999	4.14	0.426	541.4	1	6.56	6.74	54.4	99.7
								K.QTALVELVK.H	0.999	2.89	0.263	1509.4	1	6.41	6.78	75.4	76.2
								L.RETYGEM*ADCCAK.Q	0.324	2.71	0.159	681.9	1	4.66	4.59	27.6	54.1
								P.QVSTPTLVEVSR.N	0.99	3.19	0.281	1172.2	1	6.56	6.78	429.4	525.8
								P.SLAADFVESK.D	0.996	3.25	0.292	2170.4	1	4.34	4.59	55.8	109
								R.RHPYFYAPELLF.F	0.878	2.71	0.277	356.5	20	7.5	7.88	3.3	3.9
								R.RHPYFYAPELLFF.A	0.404	2.39	0.201	646.5	1	7.5	7.88	2.2	6.3
								V.SKLVTDLTK.V	0.992	3.63	0.228	2358.2	1	8.31	8.19	5605	30207.5
								K.SLHTLFGDK.L	0.997	2.9	0.255	1467.1	1	7.37	7.88	115.9	196.8
								K.SLHTLFGDKL.C	0.822	2.4	0.308	770.4	1	7.37	6.74	116.5	84.8
								Q.TALVELVK.H	0.978	3.07	0.193	1394.8	1	6.41	6.61	28.4	124.3
								V.STPTLVEVSR.N	0.988	3.15	0.26	910.7	1	6.56	6.78	216.2	510.7
								K.TPVSDRVTK.C	0.667	2.54	0.126	660	7	8.61	8.19	89.9	117.5
								P.TLVEVSR.N	0.859	2.97	0.119	719.2	8	6.56	6.74	468.3	921.4
								S.TPTLVEVSR.N	0.97	3.23	0.212	733.1	1	6.56	6.78	58.1	145
								K.TYETTLEK.C	0.999	2.85	0.233	1179.1	1	4.54	4.62	68.2	137.7
								K.VFDEFKP.L	0.83	2.58	0.148	968.9	3	4.34	4.43	774.3	828.6
								K.VFDEFKPL.V	0.282	2.26	0.076	1104.8	3	4.34	4.62	391.7	503.2
								K.VFDEFKPLVEEPQ.N	0.496	3.74	0.124	1303.2	1	3.99	4.33	393.6	511.2
								K.VFDEFKPLVEEPQN.L	0.982	3.62	0.342	840	1	3.99	4.33	119.6	62.6
								K.VFDEFKPLVEEPQNL.I	0.945	3.57	0.242	631.1	4	3.99	4.33	232	358.5
								K.VFDEFKPLVEEPQNLI.K	0.836	2.72	0.266	623.1	1	3.99	4.33	12	6.5
								K.VFDEFKPLVEEPQNLIK.Q	0.992	3.93	0.245	812.7	9	4.39	4.62	16	21
								K.VFDEFKPLVEEPQNLIKQN.C	0.994	4.26	0.3	937.5	1	4.39	4.51	165.9	154.8
								L.VEEPQNLIK.Q	0.987	3.35	0.205	1707.1	1	4.54	4.62	33.8	56.7
								L.VNEVTEFAK.T	1	3.59	0.298	2138.9	1	4.54	4.62	63.1	116.6
								K.VPQVSTPTLVEVSR.N	1	3.81	0.352	941.4	1	6.56	6.78	501.8	953
								K.YICENQDSISSK.L	0.867	2.13	0.125	224.6	3	4.34	4.58	9.7	2.1
								K.YLYEIAR.R	0.771	1.98	0.075	617.9	5	6.53	6.78	4.3	13.5
								L.VTDLTK.V	0.39	2.04	0.148	999.4	10	6.21	6.52	64.8	133
								P.YFYAPELLFFAK.R	1	4.55	0.423	2329.1	1	6.39	6.52	220	74.5
								Q.VSTPTLVEVSR.N	0.971	3.15	0.209	943.3	1	6.56	6.78	1071.6	1809.4
								R.YKAAFTECCQAADK.A	0.748	2.98	0.111	1453.9	1	6.32	6.38	310	686.4
								T.YETTLEK.C	0.702	2.51	0.107	1218.6	2	4.54	4.58	195.6	1174.5
								Y.APELLFFAKR.Y	0.815	2.79	0.188	1138.1	1	8.61	8.19	161.4	441.3
								Y.FYAPELLFFAK.R	0.997	3.95	0.336	1686.1	1	6.4	6.78	30.6	29.1
								Y.FYAPELLFFAKR.Y	0.989	3.17	0.289	1259.7	2	8.56	8.19	34	31.7
								Y.GEMADCCAK.Q	0.58	2.47	0.238	910.3	1	4.34	4.51	40.5	79.1
								Y.KFQNALLVR.Y	0.667	2.57	0.202	1088.9	4	10.71	10.4	1	282
								Y.LYEIAR.R	0.694	2.37	0	583.4	1	6.55	6.46	1451.1	6007
								Y.SVVLLLR.L	0.56	2.82	0.049	818.8	8	10.55	10.27	61.5	34.9
IPI00009866	KRT13	keratin 13	140	4202	2.49064e+06	8884516	2.34868	D.AEEWFHAK.S	0.811	2.32	0.232	1561.2	1	5.63	5.73	78.2	178.2
								K.AGLENTVAETEC.R	0.846	2.93	0.149	608.7	1	3.69	4.15	481.1	1389.7
								C.DGGLLTGNEK.I	0.95	2.92	0.229	1361.1	1	4.34	4.58	61.3	239.5
								D.ATPGIDLTR.V	0.933	2.37	0.322	724.4	2	6.36	6.78	75.8	141.7
								E.ANADLEVK.I	0.703	2.58	0.093	1412.4	1	4.34	4.58	23.5	55.9
								A.EEWFHAK.S	0.845	2.53	0.13	780.2	1	5.63	5.36	4.8	12.3
								E.EANADLEVK.I	1	3.62	0.299	1758.7	1	4.12	4.33	1526.2	5284.9
								D.GGLLTGNEK.I	0.527	2.58	0.119	1170.2	7	6.41	5.96	207.3	458
								G.GLLTGNEK.I	0.321	2.88	0	1002.6	7	6.41	6.74	111.7	335.5
								A.LEEANADLEVK.I	1	4.33	0.289	2351.1	1	3.99	4.33	353.2	1086.5
								I.LEIDNAR.L	0.402	2.61	0.02	1064.6	3	4.34	4.43	649.8	1842
								G.LISSIEAQLSELR.S	0.996	3.96	0.284	1450	1	4.54	4.58	5.8	17.4
								A.NADLEVK.I	0.315	2.39	0.088	1262.3	18	4.34	4.51	930.5	6089.8
								E.M*DATPGIDLTR.V	0.82	2.08	0.265	937.5	1	4.15	4.58	189.5	164.8
								E.MDATPGIDLTR.V	0.461	2.33	0.15	1170.1	3	4.15	4.59	292.5	305.3
								E.QEIATYR.S	0.278	1.85	0.153	605	3	6.55	6.74	169.3	392.8
								I.QGLISSIEAQLSELR.S	1	4.21	0.407	1706.4	1	4.54	4.66	1	5.6
								E.QYEAM*AER.N	0.221	1.65	0.171	612.9	1	4.54	4.43	19	73.7
								A.SPERDYSPYYK.T	0.971	3.05	0.264	1199.2	1	6.44	6.37	36.8	38.5
								E.SLNEELAYM*K.K	0.985	3.46	0.316	1721.4	1	4.54	4.58	95.6	401.1
								E.SLNEELAYMK.K	0.933	3.08	0.159	1146.6	1	4.54	4.55	18.2	45.1
								E.SLNEELAYMKK.N	0.991	4.27	0.303	1377.9	1	6.45	6.34	161.3	535.2
								I.SSIEAQLSELR.S	0.976	3.19	0.229	1450.9	1	4.54	4.58	20.8	62.6
								A.TIENNRVILEIDNAR.L	0.997	3.87	0.286	2185.9	1	4.66	4.62	76.1	70.5
								A.TPGIDLTR.V	0.226	2.12	0.212	393.6	10	6.36	6.38	210.2	370.8
								N.ADLEVK.I	0.213	2.52	0.134	985.2	16	4.34	4.33	9072	23415.7
								R.ALEEANADLEV.K	0.726	2.23	0.206	605.7	1	3.5	3.74	4.5	17.3
								R.ALEEANADLEVK.I	1	4.25	0.376	3021	1	3.99	4.33	62.4	447.4
								L.DELTLSK.T	0.587	2.72	0.135	1174.1	3	4.34	4.33	3777	9516.6
								M.DATPGIDLTR.V	0.999	3.11	0.252	1000.5	1	4.15	4.53	3642.3	7597.2
								P.ASPERDYSPYYK.T	0.98	3.18	0.276	1007.1	1	6.44	6.52	368.1	460.9
								R.DAEEWFHA.K	0.769	2.31	0.164	527	1	4.12	4.15	1027.5	5640.6
								R.DAEEWFHAK.S	0.997	2.98	0.203	1405.1	1	4.65	4.58	234.7	436.4
								T.ATIENNRVILEIDNAR.L	0.957	4.25	0.271	1806.5	1	4.66	4.62	99.5	93.1
								L.EEANADLEVK.I	0.999	4.04	0.285	2430.3	1	3.99	4.33	2428.3	12735.5
								R.DKILTATIENNR.V	0.968	3.49	0.149	1770.8	1	6.46	6.46	485.4	932.6
								R.DYSPYYK.T	0.996	2.44	0.234	616.3	2	6.19	6.61	220.4	605.2
								K.EVSTNTAM*IQTSK.T	0.999	4.51	0.465	2427.1	1	6.41	6.74	93.8	485.7
								K.EVSTNTAMIQTSK.T	0.999	5.53	0.408	2756.8	1	6.41	6.46	347.2	2239.3
								L.EIELQSQLSM*K.A	0.988	3.06	0.309	1261.5	1	4.54	4.58	1	132.6
								L.EQEIATYR.S	0.981	2.72	0.248	963.6	1	4.54	4.58	115.5	933.9
								R.EQYEAM*AER.N	0.971	2.05	0.232	790	1	4.26	4.33	1139.7	1901.8
								R.EQYEAMAER.N	0.998	3.12	0.17	1206	1	4.26	4.33	423.6	771.9
								R.EQYEAMAERN.R	0.523	2.77	0.088	1123.5	4	4.26	4.15	1870.9	2539.2
								Q.GLEIELQSQLSM*K.A	0.998	3.72	0.328	614.9	4	4.54	4.62	10.8	49.9
								Q.GLISSIEAQLSELR.S	0.998	5	0.373	2394.6	1	4.54	4.55	5	17.5
								K.ILTATIENNR.V	0.999	3.41	0.229	940	1	6.56	6.78	100.5	337.5
								K.ILTATIENNRV.I	0.947	3.68	0.216	1262.7	2	6.56	6.46	99	3238.8
								K.IRDWHLK.Q	0.993	2.81	0.16	572.3	14	8.62	8.39	82.4	222.9
								K.ITM*QNLNDR.L	0.336	1.9	0	543.6	10	6.36	6.74	122.2	449.6
								K.ITM*QNLNDRLASYLEK.V	0.997	3.44	0.233	658.8	1	6.45	6.46	161.7	670.4
								K.ITMQNLNDR.L	0.838	2.69	0	888.1	1	6.36	6.78	144.2	272.8
								K.ITMQNLNDRLASYLEK.V	1	3.36	0.337	941.8	1	6.45	6.52	21.3	94.9
								L.ISSIEAQLSELR.S	0.98	3.23	0.236	1492.7	1	4.54	4.59	12.1	43.8
								S.IEAQLSELR.S	0.206	2.45	0	908.1	1	4.54	4.59	38.8	187.3
								K.KNHEEEM*KEFSNQ.V	0.595	2.68	0.215	662	6	4.94	4.58	29	44.2
								K.KNHEEEMKEFSNQVVGQV.N	1	3.72	0.343	844.7	1	4.94	4.58	55.5	147.2
								L.KYENELALR.Q	0.883	3.25	0.183	1222.9	1	6.54	6.74	443.2	1649.3
								R.LASYLEK.V	0.933	2.5	0.125	1345.6	3	6.4	6.74	265.3	1072.9
								R.LAVDDFR.L	0.932	1.97	0.12	638.3	1	4.15	4.59	289.5	437.1
								R.LAVDDFRLK.Y	0.976	2.43	0.12	688.5	1	6.32	6.46	41.4	104.6
								N.LNDRLASYLEK.V	0.981	3.37	0.227	1109	1	6.45	6.46	229.2	299.7
								R.LKYENELALR.Q	0.993	3.75	0.188	1902.9	1	6.54	6.52	555.8	1001.4
								S.LLEGQDAK.M	0.756	2.65	0.142	1021.4	5	4.34	4.33	4461.7	5346.4
								K.M*LLDIK.T	0.623	2.01	0	1084.1	6	6.21	6.46	173.7	609.1
								K.MLLDIK.T	0.867	2.52	0.072	781.6	31	6.21	6.34	104.6	634.9
								K.NHEEEM*KEF.S	0.652	2.76	0.197	722.1	2	4.49	4.43	721.3	7161.5
								K.NHEEEM*KEFSNQVVGQV.N	0.563	2.53	0.205	792.9	1	4.49	4.33	71.6	129.1
								K.NHEEEMKEF.S	0.946	3	0.233	815.2	1	4.49	4.43	688.2	2559.7
								K.NHEEEMKEFSNQVV.G	0.986	3.02	0.276	479.9	1	4.49	4.43	64.1	434.6
								K.NHEEEMKEFSNQVVGQV.N	0.581	3.16	0.175	559.5	1	4.49	4.43	194.4	270.4
								L.NEELAYM*K.K	0.936	2.7	0.262	1383.6	1	4.54	4.59	1243.8	4622.6
								L.NEELAYMK.K	0.986	3.02	0.221	1425.7	1	4.54	4.43	724.9	1049.3
								L.NEELAYMKK.N	0.791	3.03	0.215	991.6	6	6.45	6.37	251.2	330
								M.QNLNDRLASYLEK.V	1	4.07	0.373	1505.1	1	6.45	6.46	175.6	351.7
								Q.NLNDRLASYLEK.V	0.991	3.11	0.31	1107.2	1	6.45	6.52	114.9	294.9
								K.QSPASPERDYSPYYK.T	0.992	4.04	0.351	1296.4	1	6.44	6.78	220.2	253.6
								K.SAELNKEVSTN.T	0.291	2.37	0.173	450.5	3	4.54	4.58	120.9	572.2
								K.SAELNKEVSTNT.A	0.843	2.91	0.234	521.4	2	4.54	4.62	3.5	72.2
								K.SAELNKEVSTNTA.M	0.992	2.75	0.332	361.7	1	4.54	4.62	107.3	208.2
								K.SAELNKEVSTNTAM*IQ.T	0.954	4.1	0.374	960.6	1	4.54	4.62	8.3	46.4
								K.SAELNKEVSTNTAM*IQT.S	0.992	3.24	0.31	920.8	1	4.54	4.62	3.6	13.8
								K.SAELNKEVSTNTAM*IQTSK.T	0.999	5.57	0.457	1745.2	1	6.46	6.46	388.5	2388.3
								K.SAELNKEVSTNTAMIQTSK.T	1	6.09	0.467	1229.4	1	6.46	6.52	365.6	1080.8
								R.RTLQGLEIELQSQLSM*K.A	1	4.84	0.367	1841.7	1	6.55	6.46	79.8	399.2
								R.RVLDELTLSK.T	0.99	2.77	0.199	1099.1	1	6.46	6.46	41.8	104.7
								S.SIEAQLSELR.S	0.95	3.11	0.2	1031.6	3	4.54	4.58	112.1	193.4
								K.TDLEM*QIESLNEELAYMK.K	0.999	4.18	0.296	1204.9	1	3.89	4.15	13.5	5.4
								K.TDLEM*QIESLNEELAYMKK.N	0.997	4.11	0.34	1096.8	1	4.24	4.43	25.8	189.4
								K.TDLEMQIESL.N	0.809	2.75	0.253	413.4	3	3.56	3.74	1.3	3.2
								K.TDLEMQIESLNEELAYM*K.K	0.841	3.12	0.194	639.4	26	3.89	4.15	31.4	14.9
								K.TDLEMQIESLNEELAYM*KK.N	0.999	4.99	0.306	1393.5	1	4.24	4.43	194.4	780.9
								K.TDLEMQIESLNEELAYMK.K	0.971	3.19	0.174	1264.6	1	3.89	4.15	16.5	48.9
								K.TDLEMQIESLNEELAYMKK.N	0.997	5.88	0.35	2296	1	4.24	4.43	40.1	172.5
								L.TATIENNRVILEIDNAR.L	0.884	2.93	0.228	1162.5	1	4.66	4.59	39.4	63.2
								R.SLLEGQDA.K	0.557	2.17	0.265	711.9	4	3.65	4.15	307.9	2586.7
								R.SLLEGQDAK.M	0.866	3.39	0.194	1278.8	1	4.34	4.62	28.1	128.7
								R.SLLEGQDAKM*.I	0.985	3.07	0.252	1265.8	1	4.2	4.58	115.8	326.1
								R.SLLEGQDAKM.I	0.989	3.27	0.312	1041	2	4.34	4.59	96.1	486.9
								K.TEITELR.R	0.683	2.09	0.067	418.5	35	4.54	4.58	93.3	265.8
								K.TEITELRR.T	0.829	2.47	0.095	655.4	2	6.7	6.78	387.7	1268.5
								K.TIEELRDK.I	0.78	1.99	0.063	929.7	2	4.66	4.62	129.8	208
								K.TIEELRDKILTA.T	0.244	2.64	0.119	594.3	3	4.66	4.59	38.2	273.5
								K.TIEELRDKILTATIENNR.V	0.998	5.23	0.337	1370	1	4.86	4.62	33.7	49.2
								K.TRLEQEIATY.R	0.445	1.71	0.256	461.1	2	4.54	4.62	1	5.5
								K.TRLEQEIATYR.S	0.992	3.26	0.218	991.3	1	6.68	6.78	21	134.6
								R.TLQGLEIELQ.S	0.99	3.02	0.303	838.3	2	3.82	4.15	299.9	642
								R.TLQGLEIELQSQLSM*KA.G	0.943	3.33	0.222	798.9	1	4.54	4.55	7.1	9.9
								N.VEM*DATPGIDLTR.V	0.897	2.79	0.206	1096.2	1	3.98	4.15	309.2	3699
								N.VEMDATPGIDLTR.V	0.989	3.53	0.261	2209.6	1	3.98	4.15	207.8	633.7
								R.VILEIDNAR.L	0.995	3.11	0.136	1839.3	1	4.34	4.62	73.3	171.9
								R.VLAEMR.E	0.735	1.74	0.059	728.8	1	6.56	6.61	15	6.7
								R.VLAEMREQYEAM*AER.N	0.247	2.28	0.08	142.1	8	4.5	4.43	24.7	98.6
								R.VLAEMREQYEAMAER.N	0.998	3.81	0.342	522	1	4.5	4.51	24.9	123.2
								R.VLDELTLSK.T	1	3.81	0.206	1830.7	1	4.34	4.62	52.9	240.3
								R.VLDELTLSKT.D	0.942	2.82	0.203	925.9	1	4.34	4.53	61.6	157.3
								K.VRALEEANADLEV.K	0.268	2.06	0.164	534.3	3	3.99	4.15	67.1	16.1
								K.VRALEEANADLEVK.I	0.998	4.16	0.177	812	1	4.39	4.51	33.2	139.6
								K.YENELALRQ.S	0.921	2.72	0.182	1015.7	1	4.54	4.53	576.9	512.9
								Q.VNVEM*DATPGIDLTR.V	0.907	2.73	0.28	505.2	5	3.98	4.15	469.2	1726.2
								R.YALQLQ.Q	0.259	1.78	0.204	543.1	3	6.09	6.37	140.3	766.5
								R.YALQLQQI.Q	0.577	2.21	0.251	692.3	3	6.09	6.74	6.1	207.3
								R.YALQLQQIQ.G	0.867	2.7	0.207	565.2	8	6.09	6.52	1	122.3
								V.EM*DATPGIDLTR.V	0.981	2.53	0.36	970.4	1	3.98	4.33	172.3	817.8
								V.EMDATPGIDLTR.V	1	3.64	0.347	1735	1	3.98	4.15	2556.7	3673.1
								Y.ENELALR.Q	0.438	2.69	0.051	1156.5	11	4.54	4.43	1245.1	4019.1
								V.ILEIDNAR.L	0.736	2.53	0.113	1013.8	1	4.34	4.59	297.2	1045.5
								V.LDELTLSK.T	0.919	3.04	0.147	1609.9	1	4.34	4.33	335.6	1601.9
								V.NVEM*DATPGIDLTR.V	0.994	2.85	0.387	1212.3	1	3.98	4.33	216.8	930
								V.NVEMDATPGIDLTR.V	1	4.19	0.305	1941.1	1	3.98	4.33	60.6	101.3
								T.RLEQEIATYR.S	0.999	3.81	0.345	484	3	6.68	6.78	156.6	550.6
								T.SKTEITELR.R	0.707	3.51	0.171	895.1	10	6.55	6.34	46.9	333.5
								V.RALEEANADLEVK.I	0.946	3.4	0.2	1960.9	1	4.39	4.43	145.5	236.5
IPI00012165			119	2087	1.20315e+06	2010046	1.09868	A.AFANTWK.A	0.858	2.42	0.178	1074.3	2	8.61	8.19	613	1149.4
								A.AYEDFNVQLR.R	0.998	3.31	0.354	1547.6	1	4.34	4.58	66.2	174.1
								A.AYEDFNVQLRR.G	0.991	2.94	0.278	1167.9	1	6.6	6.78	74	155.1
								C.ADSSFTVLAELRK.C	0.994	3.71	0.303	1163.6	2	6.46	6.38	624.4	585.3
								G.AAFANTWK.A	0.881	2.5	0.194	1243.8	2	8.61	7.88	85.6	130.3
								R.AAGGAVCEQPLGLECR.A	0.941	3.24	0.067	710.2	1	4.54	4.62	11.3	21.6
								R.AAYEDFNVQLR.R	1	3.66	0.276	1398.8	1	4.34	4.62	18.3	45.2
								R.AAYEDFNVQLRR.G	0.998	2.73	0.28	317.2	2	6.6	6.78	285.7	410.3
								R.AENYPEVSIDQVGQVL.T	0.22	2.04	0.132	390.9	1	3.56	3.74	1	2.9
								R.AFGQFFSPGEVIYNK.T	0.994	3.38	0.241	1072.7	2	6.4	6.38	13.9	47.1
								R.AFGQFFSPGEVIYNKTDR.A	0.999	4.43	0.387	1030.8	1	6.45	6.46	28.8	40.7
								R.ALSIHYK.S	0.972	2.36	0.176	912.5	1	8.57	8.19	1101.1	3085.7
								S.ALLELDPK.Y	0.625	2.49	0.09	1224.1	1	4.34	4.51	806.1	759.4
								V.AGGDMETFENIR.A	0.998	3.42	0.353	1701.6	1	4.12	4.15	313	927.8
								C.ATFVEYSR.Q	0.98	2.79	0.241	857	1	6.55	6.78	206.8	182.7
								F.DGTSYTFR.G	0.58	2.22	0.177	676.1	5	6.35	6.46	377.9	711.1
								K.AVTLSLDGGDTAIR.V	1	4.23	0.352	1944.5	1	4.15	4.62	8.1	29.7
								R.AQAQPGVPLR.E	0.997	3.01	0.269	1110.6	1	10.55	10.55	440.5	487.7
								R.AQAQPGVPLREL.G	0.72	3.1	0.147	536.3	11	6.56	6.78	245.8	222
								R.AQAQPGVPLRELG.Q	0.802	3.23	0.169	593.3	1	6.56	6.61	242.9	358.8
								V.AYGDGHFITFDGDR.Y	0.555	2.5	0.196	1556.3	1	4.35	4.51	29.6	70.9
								F.DQIPVSSGFSK.N	0.997	3.51	0.303	848.3	1	6.21	6.38	257	477.3
								K.EEGLILFDQIPVSSGFSK.N	1	3.49	0.306	662.9	1	4.12	4.33	1	23.2
								R.EELPYSR.T	0.955	2.2	0.115	960.4	2	4.54	4.59	821.2	1185.4
								L.FDQIPVSSGFSK.N	0.962	2.89	0.263	1918.4	1	6.21	6.74	73.9	56.5
								N.FDDNAINDFATR.S	0.997	3.62	0.295	1294.9	1	3.86	4.15	330	297.1
								R.ELGQVVECSLDFGLVCR.N	0.684	3.32	0.07	486.8	18	4.12	4.33	6	20
								T.FDGDVFR.F	0.967	2.53	0.227	950	1	4.15	4.33	807.3	2225.8
								T.FDGTSYTFR.G	0.784	2.7	0.249	370.2	134	6.35	6.78	579.7	606.5
								C.FNYEIR.V	0.443	2.37	0.089	768.1	2	6.55	6.61	2611.3	3311.2
								C.FNYNVR.V	0.37	2.45	0.073	504.5	19	9.2	9.75	185.4	188.3
								C.GDFNGLPAFNEFYAHNAR.L	0.964	3.74	0.235	1177.7	1	5.54	6.26	4.2	7.4
								G.GDMETFENIR.A	0.88	2.99	0.13	1721.8	1	4.12	4.15	463.1	623.7
								L.FVESYELILQEGTFK.A	0.838	3.11	0.21	1215	1	4.26	4.33	1	159.1
								R.GATGGLCDLTCPPTK.V	0.999	4.47	0.314	997.6	1	6.13	6.46	919.7	1565.2
								T.FLWNGEDSALLELDPK.Y	0.996	3.7	0.287	1312.8	1	3.88	4.15	1	82.1
								T.GAAFANTWK.A	0.989	3.81	0.243	1217.6	1	8.61	8.5	197.5	204.1
								A.GGDMETFENIR.A	0.998	4.14	0.29	1578.9	1	4.12	4.15	4091	1373.8
								C.GNFDDNAINDFATR.S	0.999	4.75	0.439	2093.2	1	3.86	4.33	74.7	142.4
								C.GNFNQNQADDFTALSGVVEATGAAFANTWK.A	0.998	3.93	0.347	423.5	1	3.98	4.15	1.3	1
								G.HRPEPGLGGGDFETFENLR.Q	0.993	4.41	0.474	1304.9	1	4.85	4.58	118.9	169.6
								K.GVQLSDWR.D	0.949	2.23	0.214	508.7	82	6.36	6.78	25	64.4
								L.GGDVESYDKIR.A	0.992	3.43	0.243	1184.2	1	4.51	4.58	1083.3	1441.3
								L.GGGDFETFENLR.Q	0.925	3.03	0.185	813.4	1	4.12	4.15	641.9	488.6
								N.GHRPEPGLGGGDFETFENLR.Q	0.997	3.93	0.348	837	2	4.85	4.58	25.4	20.7
								P.GLGGGDFETFENLR.Q	0.633	4.67	0.124	1498.8	1	4.12	4.15	92.3	363.6
								R.GLMCANSQQSPPLCHDYELR.V	0.818	3.15	0.162	909.8	1	5.54	5.96	6.6	12.3
								R.GLVGSRPVVT.R	0.817	2.72	0.208	781.7	1	10.55	10.27	41.5	58.2
								R.GPGGDPPYK.I	0.96	2.28	0.117	602.6	1	6.2	6.74	1978.1	2491
								R.GYQVCPVLADIECR.A	0.507	2.24	0.041	407.9	15	4.34	4.51	419.4	504.9
								S.GGDFDTYSNIR.A	0.871	2.8	0.215	979.7	1	4.15	4.62	15.4	22.5
								T.GGLCDLTCPPTK.V	0.866	3.11	0.142	848.8	1	6.13	6.38	1406.2	1712.5
								T.GLLVEQSGDYIK.V	0.999	4.42	0.364	2134	1	4.34	4.53	44.3	58.9
								L.ILQEGTFK.A	0.505	2.3	0.115	1170.6	2	6.41	6.46	799.1	1390.7
								K.LFVESYELILQEGTFK.A	0.95	3.83	0.157	868	1	4.26	4.43	11.1	15.3
								L.LELDPK.Y	0.42	2.34	0.053	865.8	3	4.34	4.51	4219.8	8027.9
								R.IVTENIPCGTTGTTCSK.A	0.978	3.65	0.163	671.1	3	6.33	6.38	739.3	1091.9
								E.LILQEGTFK.A	0.918	2.66	0.247	1482.2	1	6.41	6.38	140.3	235.8
								T.LSLDGGDTAIR.V	0.798	2.62	0.182	1551.5	2	4.15	4.58	81.2	55.1
								F.LWNGEDSALLELDPK.Y	0.994	3.96	0.279	1364.5	1	3.88	4.15	341.2	1355.1
								G.NFDDNAINDFATR.S	0.966	4.4	0.374	1768.2	1	3.86	4.15	208.7	102.5
								L.LVEQSGDYIK.V	0.983	3.45	0.201	1552.8	1	4.34	4.58	113.7	200.1
								R.LTDPNSAFSR.C	0.99	2.75	0.195	446.1	7	6.36	6.61	73.1	100
								R.LTPLQFGNLQK.L	1	3.45	0.315	1291.7	1	8.61	8.5	119	198.4
								A.QAQPGVPLR.E	0.661	2.74	0.168	620.5	32	10.55	9.57	50.7	120.7
								C.PPSQPFFNEDQM*K.C	0.995	3.39	0.318	532.1	1	4.34	4.58	15.2	65.2
								R.NPSGHCLVDLPGLEGCYPK.C	0.765	3.22	0.184	555	3	5.54	5.96	637.8	1607.4
								R.NWEQEGVFK.M	0.999	3.11	0.338	839.9	1	4.54	4.62	11.7	35.2
								K.SEQLGGDVESYDK.I	0.999	4.25	0.336	2058.6	1	3.88	4.15	939.8	3101.7
								K.SEQLGGDVESYDKIR.A	0.999	3.84	0.378	1170.4	1	4.28	4.51	138.8	453.9
								L.SGVVEATGAAFANTWK.A	0.997	4.01	0.364	1806.9	1	6.41	6.74	18.7	59.9
								T.SGVAGGDM*ETFENIR.A	0.995	3.65	0.304	1916.6	1	4.12	4.33	295.7	876.1
								T.SGVAGGDMETFENIR.A	0.999	4.88	0.459	2701.7	1	4.12	4.15	192.5	919.6
								C.SLSVENENYAR.H	0.994	3.56	0.307	1678.5	1	4.54	4.62	81.5	153.1
								C.STWGDFHYK.T	0.86	3.24	0.191	995.9	2	7.36	6.74	734.6	2333.4
								C.SVQGGAHISTYDEK.L	0.998	3.85	0.301	1070.7	1	5.54	5.96	597.4	1782.6
								K.SMDIVLTV.T	0.381	1.83	0.243	268.8	14	3.77	4.15	154.3	818.9
								L.SLDGGDTAIR.V	0.635	2.6	0.104	1167.3	1	4.15	4.43	9708.7	9840.1
								P.SQPFFNEDQM*K.C	1	3.31	0.352	1370.4	1	4.34	4.58	40	140.6
								P.SQPFFNEDQMK.C	0.995	3.42	0.282	694.1	1	4.34	4.59	253.2	1085.9
								R.SVVGDALEFGNSWK.L	0.999	3.94	0.361	1073.6	1	4.34	4.62	8.4	24.3
								A.TFVEYSR.Q	0.604	2.37	0.141	589.6	7	6.55	6.61	308.7	567.7
								A.TGAAFANTWK.A	0.854	3.24	0.237	556.3	10	8.61	8.59	12.4	26.4
								F.TVLAELR.K	0.275	2.38	0.076	429.3	16	6.56	6.74	585.9	653.6
								K.TFDGDVFR.F	0.995	2.52	0.29	668.6	6	4.15	4.53	1049.6	1118.6
								K.TFDGDVFRFP.G	0.383	2.15	0.233	727.6	2	4.15	4.53	5.5	23.3
								K.TFDGDVFRFPG.L	0.746	2.56	0.269	948.7	1	4.15	4.53	43.9	72.5
								K.TFDGDVFRFPGL.C	0.909	2.96	0.293	846.9	1	4.15	4.43	9.4	5.2
								K.TSVFIR.L	0.68	2.37	0	637.7	2	10.55	10.55	6.6	25.7
								K.TWLVPDSR.K	0.974	2.6	0.085	1068.8	2	6.36	6.78	147.8	184.3
								K.TWLVPDSRK.D	0.982	3.03	0.043	795	1	8.61	8.19	805.7	1075.9
								L.TFLWNGEDSALLELDPK.Y	0.973	3.99	0.209	2245.2	1	3.88	4.15	105.7	28.6
								L.TPLQFGNLQK.L	0.99	3.3	0.24	1348.7	1	8.61	8.19	116	411.6
								R.TGLLVEQSGDYIK.V	0.999	3.58	0.245	1008	1	4.34	4.62	8.7	22.6
								S.TFDGTSYTFR.G	0.961	3.04	0.213	686.7	2	6.35	6.74	433.6	751.6
								S.TWGDFHYK.T	0.4	2.69	0.309	1089	1	7.36	6.74	217.4	425.9
								C.VGPDGFPK.F	0.687	2.36	0.159	567.9	3	6.21	6.74	39.5	110.5
								C.VGPDGFPKFPGER.W	0.984	3.14	0.277	1205.9	3	6.46	6.46	337.3	1208.5
								F.VESYELILQEGTFK.A	1	3.97	0.346	1071.7	1	4.26	4.33	391.8	384.2
								L.VEQSGDYIK.V	0.989	3.25	0.229	1710.2	1	4.34	4.53	2772.7	3580.4
								R.VCGLCGNFDDNAINDFATR.S	0.994	3.69	0.313	1161.6	1	3.86	4.15	480	284.9
								A.VTLSLDGGDTAIR.V	0.913	2.93	0.196	1430.7	1	4.15	4.51	163.5	362.7
								A.YEDFNVQLR.R	0.944	2.76	0.245	903.6	1	4.34	4.59	83.4	269.9
								C.YDKDGNYYDVGAR.V	0.976	3.47	0.22	780.7	1	4.35	4.59	509	820.3
								L.WNGEDSALLELDPK.Y	0.563	3.64	0.137	1093.5	1	3.88	4.15	61.6	22
								R.WSSWYNGHRPEPGLGGGDFETFENLR.Q	0.689	3.13	0.106	522	1	4.85	4.43	25.3	52.3
								R.YAYVVDACQPTCR.G	0.979	2.9	0.19	1216.4	1	6.22	6.74	219	246.5
								S.VVGDALEFGNSWK.L	0.999	3.79	0.357	915.2	1	4.34	4.53	20.9	58.9
								V.ESYELILQEGTFK.A	1	3.68	0.355	1326.8	1	4.26	4.33	68.7	86.2
								Y.ELILQEGTFK.A	0.996	3.84	0.291	1807.6	1	4.54	4.62	11.9	43
								V.GDALEFGNSWK.L	0.999	4.17	0.309	1926.3	1	4.34	4.59	192	272
								Y.GDGHFITFDGDR.Y	0.882	2.54	0.312	905.2	1	4.35	4.51	58.9	217.5
								W.NGEDSALLELDPK.Y	0.808	3.18	0.16	865	6	3.88	4.15	41.7	110.8
								Y.NGHRPEPGLGGGDFETFENLR.Q	0.993	6.1	0.44	1635.9	1	4.85	4.58	37.4	114.1
								Y.STFDGTSYTFR.G	0.983	3.19	0.239	855.4	1	6.35	6.74	212	462.8
								V.TLSLDGGDTAIR.V	0.945	3.12	0.188	1641.6	1	4.15	4.62	19.1	67.4
								V.TM*VHGKEEGLILFDQIPVSSGFSK.N	0.999	5.5	0.442	1335.7	1	5.66	5.96	2.9	10.6
								V.TMVHGKEEGLILFDQIPVSSGFSK.N	1	5.71	0.359	1726.4	1	5.66	5.96	3.4	10.4
								V.VGDALEFGNSWK.L	0.998	3.34	0.356	938.5	1	4.34	4.53	6.3	23.5
IPI00290078	KRT4	keratin 4	118	2420	1.40398e+06	3.78848e+06	1.77632	A.AENDFVVLK.K	0.897	3.08	0.162	1423.6	1	4.34	4.59	199	238.2
								E.AKVDSLNDEINFLK.V	0.985	4.13	0.278	2357	1	4.51	4.58	171.5	177.8
								R.AEIENIKK.Q	0.386	3.49	0.027	1552.1	10	6.46	6.26	4974.4	19889.7
								F.ASFIDKVQFLEQQNK.V	0.972	3.23	0.27	1244.3	1	6.37	6.34	22.8	53.3
								K.DVDAAYLNK.V	0.999	3.49	0.303	1700.3	1	4.15	4.51	858.2	5073.8
								K.DVDAAYLNKV.E	0.627	2.82	0.157	1463.1	1	4.15	4.51	89.9	218.3
								K.DVDAAYLNKVELE.A	0.779	3.68	0.158	792.6	1	3.88	4.15	145.7	381.1
								K.DVDAAYLNKVELEAK.V	0.998	4.32	0.209	1493.7	1	4.28	4.51	234.4	804.1
								Q.DSVEDFK.T	0.869	2.34	0.197	788.7	2	3.98	4.15	2319.2	4847.7
								F.ETYLSVLRK.Q	0.428	2.95	0.151	1009.5	2	8.56	8.19	58.1	110.9
								K.FASFIDKVQ.F	0.992	3.3	0.265	1352.6	1	6.21	6.36	166.4	270.3
								K.FASFIDKVQF.L	0.216	2.83	0.027	1032.7	1	6.21	6.36	14.8	95.9
								K.FASFIDKVQFL.E	0.952	3.47	0.206	1070.8	1	6.21	6.36	88	275.4
								K.FASFIDKVQFLEQQNK.V	0.99	5.73	0.364	1752	1	6.37	6.52	95	435.5
								L.EPLFETYLSVLRK.Q	0.983	3.73	0.244	1604.3	1	6.54	6.46	26.3	56.5
								Q.EVTINQSLLTPLHVEIDPEIQK.V	0.759	3.68	0.278	284.8	99	4.39	4.33	14.3	8.4
								A.GFGTGGFGGGFGGSFSGK.G	0.998	4.16	0.409	1608.3	1	8.61	8.19	98.5	72.2
								F.GAGFGTGGFGGGFGGSFSGK.G	0.998	4.1	0.361	1429	1	8.61	8.19	34.3	19.9
								L.FETYLSVLR.K	0.984	2.69	0.281	907.6	1	6.55	6.78	33.3	131.7
								L.FETYLSVLRK.Q	0.656	2.83	0.158	1117	1	8.56	8.19	77.4	166.9
								A.GGFGAGFGTGGFGGGFGGSFSGK.G	0.5	4.41	0.338	1163.7	1	8.61	8.19	465.2	358.7
								F.GGGFGGSFSGK.G	0.997	3.72	0.381	1941.3	1	8.61	8.19	1453.8	1619
								G.GIQEVTINQSLLTPLHVEIDPEIQK.V	0.762	3.95	0.249	869.5	1	4.39	4.33	4.3	17.9
								F.IDKVQFLEQQNK.V	0.991	3.93	0.222	1398.6	1	6.37	6.36	196.3	345.2
								L.HVEIDPEIQK.V	0.939	3.29	0.214	551.2	2	4.65	4.58	185.2	740.4
								E.LEAALQQAK.E	0.909	2.81	0.178	1426.7	2	6.41	6.38	248.6	551.7
								E.LEAALQQAKEELAR.M	0.958	3.84	0.222	922.9	1	4.79	4.56	67.3	234.9
								K.KDVDAAYLN.K	0.832	2.26	0.213	429.8	1	4.15	4.33	2637.6	10276.6
								K.KDVDAAYLNKVELEAK.V	0.302	2.66	0.133	744.1	56	4.75	4.43	1	76.6
								L.LEGEEYR.M	0.667	2.35	0.106	821.9	1	4.26	4.33	789.7	978.4
								P.LFETYLSVLR.K	0.92	2.97	0.159	884	1	6.55	6.46	9.4	9.9
								K.LLEGEEY.R	0.454	1.93	0.097	542.2	1	3.69	3.74	45.6	622.3
								K.LLEGEEYR.M	0.925	2.18	0.163	517.5	21	4.26	4.59	46.1	81.5
								N.LLQQQTTTTSSK.N	0.999	4.1	0.303	1965.7	1	8.61	7.88	88.4	279.2
								L.NDEINFLK.V	0.958	3.19	0.168	1490.1	3	4.34	4.59	387.3	555.1
								K.NLEPLFETY.L	0.647	1.97	0.215	884.8	1	3.82	4.15	304.2	283.3
								K.NLEPLFETYLSVLR.K	0.985	3.59	0.106	1327.2	1	4.54	4.56	5.9	13.7
								K.NLEPLFETYLSVLRK.Q	1	5.08	0.323	2190.1	1	6.54	6.61	28.3	58.3
								K.NTKSEIAELN.R	0.326	2.48	0.152	633.1	46	4.54	4.58	1	192.5
								K.NTKSEIAELNR.M	0.997	3.8	0.208	1807.9	3	6.55	6.52	96.1	618.4
								K.QLDTLGNDKGR.L	0.69	3.23	0.084	2123.8	2	6.32	6.74	910.7	1306.2
								K.QLDTLGNDKGRLQSELK.T	0.966	3.88	0.167	683.1	11	6.42	6.26	12.9	43.3
								L.QISVDQHGDNLK.N	0.991	3.14	0.274	783.8	1	5.4	5.5	81.5	101.4
								M.QDSVEDFK.T	0.972	2.69	0.05	1159.2	1	3.98	4.15	1421	2058.5
								A.SFIDKVQFLEQQNK.V	0.996	5.02	0.309	1685.2	1	6.37	6.37	88.3	559.2
								C.QTLQVSVADAEQR.G	0.999	4.09	0.35	2055.9	1	4.34	4.58	1	7.5
								C.QTLQVSVADAEQRGENALK.D	1	4.46	0.351	1802.9	1	4.66	4.58	129.3	260.9
								K.RVELEAALQ.Q	0.716	2.23	0.179	736.1	1	4.54	4.59	1	386.9
								K.RVELEAALQQ.A	0.681	2.66	0.107	1025.5	1	4.54	4.51	215.6	291.3
								K.RVELEAALQQAK.E	0.999	4.38	0.347	641.6	1	6.55	6.34	65.2	307.9
								K.RVELEAALQQAKEELA.R	0.975	4.06	0.215	1103.1	1	4.5	4.51	18.9	128.6
								K.RVELEAALQQAKEELAR.M	0.997	4.06	0.286	939.4	1	4.95	4.8	2.2	11.9
								K.SEIAELNR.M	0.977	2.87	0.171	860.2	4	4.54	4.58	526.5	1018.8
								L.QVSVADAEQR.G	0.973	3.09	0.256	1363.1	1	4.34	4.59	59.7	156.8
								L.QVSVADAEQRGENALK.D	0.984	3.98	0.247	1101.3	1	4.66	4.65	26.3	70.1
								N.QSLLTPLHVEIDPEIQK.V	0.93	2.82	0.28	1011	2	4.65	4.56	1	5.8
								D.SLNDEINFLK.V	0.288	2.24	0.08	790.4	1	4.34	4.55	28.3	50.7
								I.SVDQHGDNLK.N	0.991	3.5	0.245	1408.9	2	5.4	5.96	3.1	8.7
								Q.SLLTPLHVEIDPEIQK.V	0.987	3.3	0.302	622.9	1	4.65	4.58	42.8	125.5
								K.TKYEEEINKR.T	0.935	3.3	0.106	1221	1	6.54	6.26	1957.9	3554.6
								K.TM*QDSVEDFK.T	1	3.2	0.287	1076.6	1	3.98	4.33	1051.5	2810.5
								K.TM*QDSVEDFKTK.Y	0.997	3.98	0.347	1086.6	1	4.51	4.58	1582.1	2986.1
								K.TMQDSVEDFK.T	1	3.98	0.336	1199.7	1	3.98	4.33	142.5	1091.6
								K.TMQDSVEDFKTK.Y	0.998	3.49	0.274	903.7	1	4.51	4.65	31.6	72.3
								L.TPLHVEIDPEIQK.V	0.966	3.41	0.236	1037.2	2	4.65	4.58	211.2	548
								N.TKSEIAELNR.M	0.969	3.56	0.217	1731.5	1	6.55	6.26	36	57.8
								Q.TLQVSVADAEQR.G	0.988	3.38	0.248	1524.9	1	4.34	4.58	34.1	73.7
								Q.TLQVSVADAEQRGENALK.D	0.88	3.24	0.245	672	3	4.66	4.56	10.7	7.9
								K.VLETKWNLLQ.Q	0.443	3.4	0.072	718.6	9	6.41	6.38	24	17.7
								D.VDAAYLNKVELEAK.V	0.993	4.21	0.223	1538.5	1	4.66	4.55	264.3	525.6
								K.VDSLNDEINFLK.V	0.998	3.95	0.285	2495.7	1	3.98	4.33	47.6	235.8
								K.VDSLNDEINFLKV.L	0.948	3.48	0.205	1164.8	1	3.98	4.33	1	450.7
								K.VDSLNDEINFLKVL.Y	0.982	3.2	0.275	1025.8	1	3.98	4.15	49.3	57.3
								K.VELEAKVDSLNDEINFLK.V	0.998	4.12	0.242	901.1	1	4.15	4.33	126.5	192
								K.VLETKWNLLQQQTTTTSSK.N	0.996	5.08	0.394	1036.1	1	8.31	8.19	13.7	34.7
								K.VLYDAELSQM*Q.T	0.956	2.43	0.293	724.9	1	3.65	3.91	1	14.7
								K.VLYDAELSQM*QTH.V	0.871	2.66	0.255	752.4	1	4.34	4.59	13.5	46.3
								K.VLYDAELSQM*QTHV.S	0.999	3.91	0.398	2355.8	1	4.34	4.53	67	195.2
								K.VLYDAELSQM*QTHVS.D	0.994	3.72	0.374	695.4	1	4.34	4.53	22.8	55.8
								K.VLYDAELSQM.Q	0.651	1.89	0.245	534	1	3.65	3.91	1	6.7
								K.VLYDAELSQMQ.T	0.525	2.37	0.158	1011.4	3	3.65	3.91	2.5	4.4
								K.VLYDAELSQMQTHV.S	0.995	4.81	0.272	2920.5	1	4.34	4.59	108.3	204.7
								K.VLYDAELSQMQTHVSDTSV.V	0.767	3.29	0.295	772.2	1	3.98	4.15	243.1	472.3
								K.VQFLEQQNK.V	0.998	3.67	0.137	1005.2	2	6.41	6.52	234.1	665
								K.VQQLQISVDQHGDNLK.N	0.999	4.89	0.255	2218.1	1	5.4	5.73	155	194.6
								K.WNLLQQQTTTTSSK.N	0.999	5.06	0.392	1403.5	1	8.61	8.59	10.9	54
								Q.VSVADAEQR.G	0.825	2.49	0.167	1581.3	1	4.34	4.53	80.8	628.3
								Q.VSVADAEQRGENALK.D	0.996	4.11	0.29	826.6	1	4.66	4.56	63.8	94.8
								E.YQELM*SVK.L	0.943	2.42	0.236	1165	1	6.4	6.46	563.8	1972.9
								E.YQELMSVK.L	0.959	2.7	0.206	1085.5	1	6.4	6.52	64	199.3
								T.AAENDFVVLK.K	0.992	3.92	0.244	1779.4	1	4.34	4.58	124.2	149.1
								T.AAENDFVVLKK.D	0.291	3.18	0.115	1146.3	1	6.37	6.46	1222.6	2460.6
								V.DSLNDEINFLK.V	0.938	2.75	0.221	1164.1	1	3.98	4.15	153.2	222.6
								R.EYQELM*SVK.L	0.979	2.22	0.168	787.1	1	4.54	4.66	30.3	84
								R.EYQELMSVK.L	0.999	3.31	0.237	1297.1	1	4.54	4.66	31.3	61.6
								V.ELEAALQQAK.E	0.629	3.46	0.052	1398.2	13	4.54	4.53	708.4	532.5
								S.FIDKVQFLEQQNK.V	0.905	4.65	0.112	2640.4	1	6.37	6.36	99.1	200.4
								T.GGFGGGFGGSFSGK.G	0.52	5.36	0.387	3179.4	1	8.61	8.19	311.8	251.1
								R.KLLEGEEY.R	0.523	2.16	0.227	480	25	4.26	4.33	2108.1	11410.1
								R.KLLEGEEYR.M	0.933	2.51	0.157	789.4	1	4.79	4.66	13.3	32
								R.KQLDTLGNDK.G	0.935	3.02	0.118	939.3	1	6.24	5.96	1092.7	1768.1
								R.KQLDTLGNDKGR.L	0.895	3.34	0.153	1200.7	28	8.31	8.19	594.8	1397.9
								R.LRAEIENIK.K	0.972	2.99	0.09	1142.1	9	6.55	6.38	1127.5	4437
								R.LRAEIENIKK.Q	0.992	3.5	0.178	1306.4	1	8.31	8.19	630.9	2906
								S.LNDEINFLK.V	0.957	2.83	0.211	1500.2	1	4.34	4.51	132	228.3
								R.MLREYQELM*SVK.L	0.839	2.76	0.132	1364.7	2	6.54	6.46	102.6	274.1
								R.MLREYQELMSVK.L	0.99	3.49	0.215	1240.8	1	6.54	6.52	76.4	133.4
								T.MQDSVEDFK.T	0.725	2.5	0.221	931.6	1	3.98	4.15	211.4	828
								V.QFLEQQNK.V	0.443	2.47	0.068	1564	2	6.41	6.36	74.5	333.6
								W.NLLQQQTTTTSSK.N	0.996	4.62	0.344	2057.7	1	8.61	8.19	53.3	509
								R.TAAENDFVVL.K	0.383	1.96	0.218	390.3	2	3.65	3.91	1	17.5
								R.TAAENDFVVLK.K	0.929	3.35	0.185	1239.6	1	4.34	4.66	18.5	45.5
								R.TAAENDFVVLKK.D	0.972	3.17	0.15	1128.9	1	6.37	6.74	88.4	72.1
								V.SVADAEQRGENALK.D	0.981	3.62	0.243	1302.6	2	4.66	4.55	64.7	273.7
								V.TINQSLLTPLHVEIDPEIQK.V	0.998	4.24	0.381	953.9	1	4.65	4.8	1	1
								R.VELEAALQQAK.E	0.999	4.12	0.343	2833.9	1	4.54	4.58	43.7	216.3
								R.VELEAALQQAKEELA.R	0.201	2.88	0.134	545.1	2	4.1	4.15	5	66.5
								R.VELEAALQQAKEELAR.M	0.971	5.15	0.249	2646.8	1	4.5	4.51	181.2	695.2
IPI00004573	PIGR	polymeric immunoglobulin receptor	98	1549	832396	923741	0.730263	C.ALGPEVANVAK.F	1	4.39	0.385	1080.6	1	6.41	6.61	240.7	322.5
								A.AVYVAVEER.K	0.996	2.67	0.372	1332.1	1	4.54	4.62	30.1	37.7
								A.AVYVAVEERK.A	0.864	3.35	0.154	2695.6	1	6.54	6.46	1303	1115.8
								A.DLQVLKPEPELVYEDLR.G	0.999	3.58	0.328	1162.5	1	4.15	4.33	80.8	45.7
								C.DVVVNTLGK.R	0.994	3.34	0.268	2168.4	1	6.21	6.46	945.9	805.8
								C.GAHSDGQLQEGSPIQAWQLFVNEESTIPR.S	0.997	5.43	0.442	1359	1	4.39	4.51	1	1
								A.LGPEVANVAK.F	0.846	2.58	0.279	1933.2	1	6.41	6.74	45.6	62.7
								A.LPSQDEGPSK.A	0.946	2.99	0.218	803.9	4	4.34	4.58	89.9	18.7
								A.VYVAVEER.K	0.517	2.45	0.175	1054	1	4.54	4.59	1020.7	547.2
								K.ADAAPDEK.V	0.992	2.94	0.157	1253.1	2	3.98	4.15	299.9	250.9
								K.ADAAPDEKVL.D	0.977	3.29	0.302	507.1	95	3.98	4.15	15235.8	9239.8
								K.ADAAPDEKVLD.S	0.597	3.03	0.151	876.8	4	3.78	4.15	3046.9	1899
								K.ADAAPDEKVLDSGFR.E	0.709	2.53	0.16	668.6	2	4.17	4.33	1987.5	1019.6
								N.ADLQVLKPEPELVYEDLR.G	0.995	3.81	0.316	733.7	2	4.15	4.15	120.6	330.7
								Q.ALPSQDEGPSK.A	0.991	3.58	0.242	1402.4	1	4.34	4.62	126.9	123.1
								K.DGSFSVVITGLR.K	0.997	3.41	0.344	1250.8	1	6.36	6.74	29.8	35.1
								K.DGSFSVVITGLRK.E	0.999	3.49	0.281	1151.9	1	8.61	8.19	233.9	282.7
								R.APAFEGR.I	0.951	1.98	0.174	502.5	3	6.56	6.74	509.8	308
								K.FSSYEK.Y	0.591	1.97	0	937	6	6.4	6.26	837.2	858.7
								L.FSVVINQLR.L	0.987	3.05	0.271	1166	2	10.55	10.55	346.6	343.3
								L.FVNEESTIPR.S	0.989	2.97	0.281	1240.8	1	4.54	4.62	52.8	21.3
								Y.GETAAVYVAVEER.K	0.709	3.14	0.132	1895.5	1	4.26	4.33	46.8	50.4
								E.GSPIQAWQLFVNEESTIPR.S	0.98	4.2	0.233	1234.1	1	4.54	4.55	3.5	1.3
								L.GPEVANVAK.F	1	3.21	0.335	1777.5	1	6.41	6.74	446.7	292.3
								N.GTFVVNIAQLSQDDSGRYK.C	0.993	4.77	0.374	1215	1	6.32	6.74	22	15.4
								C.ITLISSEGYVSSK.Y	0.986	4.78	0.334	2194.2	1	6.4	6.36	71.9	53
								K.IIEGEPNLK.V	0.992	2.96	0.171	1245.1	2	4.54	4.58	154.1	127.3
								L.ISSEGYVSSK.Y	0.998	3.92	0.356	1869.3	1	6.4	6.52	231.2	496.5
								N.IAQLSQDDSGR.Y	0.992	3.14	0.308	1427.5	1	4.15	4.33	978.1	1644.4
								N.IAQLSQDDSGRYK.C	0.862	3.57	0.16	885.5	1	6.32	6.34	122.1	191.1
								R.ILLNPQDK.D	0.729	2.43	0.04	770.3	48	6.21	6.74	47.3	84.9
								R.ILLNPQDKDGSF.S	0.584	2.8	0.169	948.3	1	4.15	4.51	354.7	290.2
								R.ILLNPQDKDGSFSVVITGLR.K	1	4.4	0.392	1833.8	1	6.32	6.74	51.8	49.6
								R.ILLNPQDKDGSFSVVITGLRK.E	0.976	5.27	0.353	1703.5	1	8.31	8.19	99.1	102.4
								R.IRLDIQGTGQ.L	0.846	2.69	0.189	560.1	3	6.36	6.46	201.2	95
								R.IRLDIQGTGQL.L	0.286	2.5	0.089	450.2	5	6.36	6.38	22	18.2
								R.IRLDIQGTGQLL.F	0.93	3.05	0.261	470.4	17	6.36	6.52	58.1	41.8
								L.LFSVVINQLR.L	0.958	3.13	0.177	995	1	10.55	10.4	9.2	4.2
								Q.LFVNEESTIPR.S	0.939	3.69	0.303	1467.4	1	4.54	4.62	78.2	49.3
								I.LLNPQDKDGSFSVVITGLR.K	0.995	4.17	0.32	1098.7	1	6.32	6.46	63	71.7
								L.LNPQDKDGSFSVVITGLR.K	0.988	3.84	0.308	928.7	1	6.32	6.46	383.9	301.8
								P.LLVDSEGWVK.A	0.991	3.36	0.267	1311.8	1	4.34	4.55	23.3	34.7
								T.LISSEGYVSSK.Y	0.998	4.28	0.392	1688.3	1	6.4	6.34	246.4	223
								C.LTNGDTLWR.T	0.928	3.22	0.113	1088.6	1	6.36	6.61	326.2	374.3
								C.LWEGAQNGR.C	0.707	2.44	0.137	765.9	1	6.56	6.74	662	419.2
								K.NADLQVLKPEPELV.Y	0.986	3.59	0.253	1397	2	4.12	4.33	1	71.1
								K.NADLQVLKPEPELVY.E	0.969	2.79	0.296	522.7	1	4.12	4.33	92.4	126.3
								K.NADLQVLKPEPELVYEDL.R	0.994	3.54	0.307	688.6	1	3.8	4.15	156.4	92.7
								K.NADLQVLKPEPELVYEDLR.G	1	3.74	0.32	986.5	1	4.15	4.43	46.5	268.4
								K.NADLQVLKPEPELVYEDLRG.S	0.999	4.35	0.417	672.5	1	4.15	4.33	679.4	408.7
								K.NADLQVLKPEPELVYEDLRGS.V	0.994	4.09	0.431	516.4	2	4.15	4.33	59.3	61.1
								K.NADLQVLKPEPELVYEDLRGSV.T	0.995	4.35	0.382	773.4	1	4.15	4.33	29.7	158.9
								K.NADLQVLKPEPELVYEDLRGSVT.F	1	4.17	0.401	1096.3	1	4.15	4.33	163.9	370.3
								K.NADLQVLKPEPELVYEDLRGSVTF.H	1	4.67	0.387	844.3	1	4.15	4.33	2.9	33.5
								K.NADLQVLKPEPELVYEDLRGSVTFH.C	1	4.98	0.489	537.2	1	4.48	4.51	38	51.5
								L.LVDSEGWVK.A	0.956	3.12	0.205	1925.5	1	4.34	4.59	45.8	102.8
								T.NGDTLWR.T	0.462	2.26	0.112	776.2	4	6.36	6.46	518.8	678
								V.NIAQLSQDDSGR.Y	0.993	3.29	0.32	1316.2	2	4.15	4.62	45.3	50.8
								V.NIAQLSQDDSGRYK.C	0.996	3.73	0.278	1364.7	1	6.32	6.61	70.1	203.6
								C.PLLVDSEGWVK.A	0.999	3.5	0.382	1496.8	1	4.34	4.55	1	23.6
								C.QALPSQDEGPSK.A	0.997	3.8	0.281	1773.4	1	4.34	4.62	1	14.1
								I.QAWQLFVNEESTIPR.S	0.999	5.55	0.406	3548.1	1	4.54	4.58	22.3	86.4
								K.QGHFYGETA.A	0.741	1.81	0.356	344.3	3	5.48	5.96	155.4	194.6
								K.QGHFYGETAA.V	0.973	2.25	0.423	447.6	1	5.48	5.96	164.4	97.6
								K.QGHFYGETAAV.Y	0.404	2.45	0.172	480	4	5.48	5.96	36.7	58.3
								K.QGHFYGETAAVY.V	0.988	2.75	0.345	698.7	1	5.48	5.96	8.6	5.8
								K.QGHFYGETAAVYV.A	0.982	2.74	0.369	527	1	5.48	5.96	1.7	1
								K.QGHFYGETAAVYVAVEER.K	0.987	3.17	0.222	1642.4	1	4.78	4.58	37.9	183.7
								K.QGHFYGETAAVYVAVEERK.A	0.999	4.45	0.373	1317.9	1	5.72	5.73	1.1	3.9
								K.QIGLYPV.L	0.44	2.05	0.044	473.3	1	6.09	6.37	24.7	57.1
								L.NPQDKDGSFSVVITGLR.K	0.413	3.01	0.16	845.3	2	6.32	6.74	114.1	68.5
								S.PIQAWQLFVNEESTIPR.S	0.219	2.63	0.233	416	13	4.54	4.53	99.4	46.8
								W.QLFVNEESTIPR.S	0.999	4.54	0.288	2476.6	1	4.54	4.62	44.2	101.8
								W.QLFVNEESTIPRSPTVVK.G	0.998	4.31	0.422	1190.1	1	6.55	6.46	26.6	29.2
								F.SVVINQLR.L	0.24	2.8	0.015	775.4	11	10.55	10.55	77.6	65.4
								K.SLYKQIGLYPV.L	0.527	2.56	0.224	450.1	6	8.52	7.88	4.9	51.2
								R.SPTVVK.G	0.203	2.04	0.015	653.4	33	8.61	8.19	10.4	14.8
								R.SPTVVKGVAGSSVA.V	0.36	2.64	0.224	409.9	22	8.61	7.88	5.1	43.5
								I.TLISSEGYVSSK.Y	0.985	3.38	0.264	844.6	1	6.4	6.46	38.6	546.3
								L.TLNLVTR.A	0.397	2.73	0.062	663	32	10.55	10.4	53.1	74.4
								L.TNGDTLWR.T	0.749	2.62	0.119	998.2	2	6.36	6.61	177.9	284.9
								R.TTVEIK.I	0.737	2.15	0.041	801.1	26	6.41	6.26	565.1	690.7
								S.TIPRSPTVVK.G	0.975	2.75	0.286	1411.1	1	10.71	10.27	40.2	22.3
								F.VNEESTIPR.S	0.954	3.08	0.199	1207	4	4.54	4.62	138.6	102.5
								F.VNEESTIPRSPTVVK.G	0.998	3.47	0.306	1168.5	1	6.55	6.46	669.1	1090.6
								K.VLDSGF.R	0.555	1.78	0.175	500.6	1	3.77	3.91	1033.8	1287
								K.VLDSGFR.E	0.69	2.04	0.096	403.7	58	6.36	6.61	456.1	217.5
								K.VLDSGFREIEN.K	0.257	3.13	0.113	559.1	41	4.12	4.15	505.2	1413.1
								K.VLDSGFREIENK.A	0.974	2.75	0.187	1265.7	1	4.66	4.62	18.8	55.8
								L.VDSEGWVK.A	0.814	2.48	0.16	1663.7	1	4.34	4.43	599.2	1073.3
								Q.VLKPEPELVYEDLR.G	0.966	3.69	0.237	935.8	3	4.39	4.51	30.3	84
								V.VNIAQLSQDDSGR.Y	1	3.95	0.341	1737.5	1	4.15	4.53	54.7	48.8
								V.VNIAQLSQDDSGRYK.C	0.996	4.03	0.3	1562.5	1	6.32	6.46	211.4	397.4
								D.VVVNTLGK.R	0.922	2.69	0.207	1349	4	8.61	8.19	1417.4	1809.8
								K.VYTVDLGR.T	0.974	2.46	0.128	912.3	4	6.35	6.61	842.7	610
								C.YYPPTSVNR.H	0.829	2.47	0.174	433.9	1	9.02	9.33	45.6	21.4
								V.YTVDLGR.T	0.855	2.45	0.151	695.9	1	6.35	6.74	3063	6494.4
								V.YVAVEER.K	0.758	2.27	0.168	909.4	2	4.54	4.53	1977	2880.3
IPI00061977		IGHA1 protein	83	4895	3.62317e+06	4.65785e+06	0.848684	A.AYPESKTPLTATLSK.S	0.997	3.53	0.314	1108.9	1	8.29	8.5	69.1	49.9
								D.ASGVTFTWTPSSGK.S	1	4.36	0.466	1376.2	1	8.61	8.59	7.6	5.9
								R.DASGVTF.T	0.332	2.01	0.166	294	1	3.77	3.91	626.1	1116.7
								R.DASGVTFTWTPSSGK.S	0.956	3.54	0.127	1164	1	6.21	6.61	83	154.3
								Q.EPSQGTTTFAVTSILR.V	0.92	3.63	0.217	1115.2	1	6.56	6.74	133.4	221.9
								R.EKYLTW.A	0.325	1.81	0.175	596	3	6.4	6.46	210.4	433
								R.EKYLTWASR.Q	0.985	2.71	0.194	423.6	7	8.56	8.19	479.6	506.1
								R.EKYLTWASRQEPSQGTTTF.A	0.972	3.45	0.279	440.9	5	6.54	6.74	22.6	13.3
								F.FPQEPLSVTWSESGQGVTAR.N	1	4.74	0.333	605.9	2	4.54	4.8	1	1
								G.FFPQEPLSVTWSESGQGVTAR.N	1	4.4	0.505	846.7	1	4.54	4.8	8.1	6.3
								G.FSPKDVLVR.W	0.833	3.1	0.159	904.4	2	8.61	8.19	403.2	708.9
								Q.GFFPQEPLSVTWSESGQGVTAR.N	0.987	3.72	0.277	1173.2	1	4.54	4.8	1	5.7
								R.GFSPKDVLVR.W	1	4.04	0.357	561.5	3	8.61	8.7	93.8	91.9
								R.GFSPKDVLVRWLQGSQ.E	0.416	3.42	0.233	405.1	74	8.61	8.31	137.8	179
								K.GTTVTVSSASPTSPK.V	0.999	3.98	0.285	1504.1	1	8.61	9.05	11.5	10.9
								K.HYTNPSQDV.T	0.98	2.59	0.29	669.3	1	5.28	4.53	38.3	97.5
								K.HYTNPSQDVTVP.C	0.646	2.78	0.212	761.4	2	5.28	4.62	7.1	5.9
								R.LAGKPTHVNVSVVMA.E	0.611	2.54	0.348	328.3	4	8.62	7.88	201.8	455.7
								R.LSLHRPALEDLL.L	0.45	2.86	0.151	439.8	4	5.54	5.36	56.5	105.4
								R.LSLHRPALEDLLL.G	0.208	2.72	0.105	309.3	3	5.54	5.49	2.1	14
								R.LSLHRPALEDLLLGSEANLTCT.L	0.95	3.75	0.237	762.6	1	4.65	4.58	46.9	18.5
								C.LVQGFFPQEPLSVTWSESGQGVTAR.N	1	5.07	0.574	1259.1	1	4.54	4.8	1	6.8
								P.LTATLSK.S	0.312	2.44	0	1146.8	1	8.61	7.99	1016	1681.9
								R.NFPPSQDASGDLYTTS.S	0.971	2.62	0.325	914.9	1	3.52	3.51	1	1.2
								R.NFPPSQDASGDLYTTSS.Q	0.971	3.4	0.296	741.6	1	3.52	3.74	19.3	20.8
								R.NFPPSQDASGDLYTTSSQL.T	0.99	3.32	0.34	750.6	1	3.52	3.91	1	1
								P.QEPLSVTWSESGQGVTAR.N	1	5.72	0.526	1670.2	1	4.54	4.56	5.3	7.1
								R.QEPSQGTTTF.A	0.914	2.25	0.272	327.2	1	4.02	4.51	149.1	46.5
								R.QEPSQGTTTFA.V	0.968	2.93	0.368	524.3	1	4.02	4.51	113.1	139.4
								R.QEPSQGTTTFAV.T	0.999	3.27	0.452	886.3	1	4.02	4.51	1	40.1
								R.QEPSQGTTTFAVT.S	0.901	3.19	0.345	458.4	8	4.02	4.51	20.2	281.4
								R.QEPSQGTTTFAVTSILR.V	0.989	4.4	0.473	1062.8	1	6.56	6.78	37.2	28.9
								A.SGVTFTWTPSSGK.S	1	3.72	0.366	986.3	1	8.61	8.31	3.7	11.1
								E.SKTPLTATLSK.S	0.997	3.59	0.288	1474.6	1	8.91	8.19	2311.8	1415.7
								K.SGNTFRPEVHL.L	0.966	2.8	0.381	310.9	11	7.53	7.55	44.5	20.1
								K.SGNTFRPEVHLLPPPS.E	0.427	2.66	0.173	786.9	1	7.53	7.88	108.7	142.8
								K.SGNTFRPEVHLLPPPSEE.L	0.99	3.68	0.325	773.1	1	4.78	4.43	49.5	456.3
								K.SGNTFRPEVHLLPPPSEEL.A	0.997	3.53	0.307	400.8	1	4.78	4.47	9.1	7.5
								K.SGNTFRPEVHLLPPPSEELA.L	0.988	3.89	0.268	631.3	3	4.78	4.65	11.1	21.3
								K.SGNTFRPEVHLLPPPSEELAL.N	0.982	3.85	0.286	419.3	5	4.78	4.8	1	8.4
								K.SGNTFRPEVHLLPPPSEELALN.E	0.445	3.65	0.179	452.6	3	4.78	4.56	27.1	55.9
								K.SGNTFRPEVHLLPPPSEELALNEL.V	0.983	4.48	0.223	601.1	1	4.49	4.55	1.8	2.2
								K.SGNTFRPEVHLLPPPSEELALNELV.T	0.621	3.29	0.225	355.5	1	4.49	4.66	1	1
								K.SGNTFRPEVHLLPPPSEELALNELVT.L	0.985	3.86	0.321	331.6	3	4.49	4.53	5.3	1
								K.SGNTFRPEVHLLPPPSEELALNELVTL.T	0.926	4.32	0.253	343.7	1	4.49	4.53	1	2.7
								K.SGNTFRPEVHLLPPPSEELALNELVTLT.C	0.368	3.23	0.236	322.9	10	4.49	4.56	1	1
								K.SGNTFRPEVHLLPPPSEELALNELVTLTC.L	0.997	4.47	0.28	507	1	4.49	4.56	1	1
								C.TAAYPESK.T	0.994	2.83	0.325	759.7	1	6.4	6.46	71.9	82.2
								C.TAAYPESKTPLTATLSK.S	1	4.22	0.347	919.4	1	8.29	8.19	1118.6	3254.5
								F.SPKDVLVR.W	0.723	2.83	0.119	881.2	9	8.61	8.19	1866.7	2229.5
								L.SVTWSESGQGVTAR.N	0.996	4.41	0.355	2342.8	1	6.56	6.78	484.4	1221.1
								C.TLTGLRDASGVTFTWTPSSGK.S	0.998	5.07	0.492	1044.5	1	8.61	8.5	3	4.7
								K.TPLTATLSK.S	0.989	2.64	0.218	753.3	1	8.61	9.05	66.5	79
								L.TGLRDASGVTFTWTPSSGK.S	0.968	3.24	0.294	971.1	1	8.61	8.19	103.6	144.2
								F.TWTPSSGK.S	0.724	2.59	0.171	545.2	3	8.61	8.7	281.8	844.4
								R.VAAEDWK.K	0.98	2.38	0.103	679.5	1	4.34	4.55	25.2	24.1
								K.YLTWASR.Q	0.975	2.3	0.145	571.7	3	9.2	9.75	444	477.4
								K.YLTWASRQEPS.Q	0.912	2.72	0.271	728	1	6.55	6.46	53.2	58.1
								K.YLTWASRQEPSQGTTTF.A	0.971	5.11	0.489	1364.4	1	6.55	6.78	9.7	18.2
								T.AAYPESK.T	0.228	2.28	0.067	558.5	9	6.4	6.26	103.3	157.9
								T.AAYPESKTPLTATLSK.S	1	3.66	0.459	542.1	1	8.29	8.5	173	294.6
								V.AAEDWK.K	0.52	2.32	0.082	671.2	3	4.34	4.51	2082.2	5946.8
								T.CTLTGLRDASGVTFTWTPSSGK.S	0.309	2.73	0.28	319.1	14	8.42	8.31	20.8	14.6
								T.FTWTPSSGK.S	0.817	2.64	0.198	589	2	8.61	8.59	44.4	34.7
								S.GVTFTWTPSSGK.S	0.999	4.3	0.329	1098.4	1	8.61	8.19	33.6	38.9
								T.GLRDASGVTFTWTPSSGK.S	0.997	4.12	0.329	957.6	1	8.61	8.59	1	8.1
								W.LQGSQELPR.E	0.652	2.72	0.075	1197.4	1	6.56	6.61	1498	1764.1
								W.LQGSQELPREK.Y	0.823	3.56	0.135	2063.1	1	6.55	6.37	435.6	528.8
								T.PLTATLSK.S	0.896	2.23	0.236	931.5	1	8.61	8.59	12.7	80
								V.QGFFPQEPLSVTWSESGQGVTAR.N	0.999	4.47	0.417	1066	1	4.54	4.8	1.3	4.1
								S.SASPTSPK.V	0.294	2.31	0.149	1021	2	8.61	8.19	12.4	9.8
								V.SSASPTSPK.V	0.893	2.58	0.187	1136.1	1	8.61	8.19	1	14.9
								T.TFAVTSILR.V	0.986	3.31	0.219	812.4	2	10.55	10.21	45.5	101.1
								V.TFTWTPSSGK.S	0.991	3.49	0.27	933.7	1	8.61	8.59	45.4	163.3
								V.TVSSASPTSPK.V	1	3.82	0.334	1362.5	1	8.61	7.88	1888.7	6789.1
								R.VAAEDWKK.G	0.811	3.15	0.108	829.9	5	6.37	6.52	759.6	717.2
								V.TWSESGQGVTAR.N	1	3.99	0.291	1126.7	1	6.56	6.78	1933.8	4717.1
								R.WLQGSQELPR.E	0.998	2.81	0.221	1116.8	1	6.56	6.78	6.9	7.9
								R.WLQGSQELPREK.Y	0.971	3.97	0.139	970.8	5	6.55	6.78	2511.4	2811.1
								S.VTWSESGQGVTAR.N	0.996	4.01	0.303	2152.3	1	6.56	6.78	43	14.4
								T.VTVSSASPTSPK.V	0.991	4.14	0.357	1394.6	1	8.61	8.7	54.1	92.1
								T.WSESGQGVTAR.N	0.893	2.82	0.223	547.7	1	6.56	6.74	2473.5	2836.8
								T.WTPSSGK.S	0.285	2.13	0.127	524	7	8.61	8.7	864.3	616.9
IPI00022463	TF	transferrin	80	1199	916883	2.00749e+06	1.44079	K.ADRDQYELL.C	0.445	2.38	0.137	575.6	7	3.98	4.15	212.9	681.5
								R.AIAANEADAVTL.D	0.923	2.34	0.282	385.8	1	3.65	3.91	6.4	30.9
								R.AIAANEADAVTLDAGLVYDAYLAPNNLKPV.V	0.989	4.56	0.473	1194.2	1	3.78	4.15	1	1
								K.DGAGDVAFVK.H	0.998	3.47	0.175	1387.6	1	4.15	4.58	113.8	380.4
								L.DGGFVYIAGK.C	0.996	3.47	0.303	1277.4	1	6.2	6.46	133.3	441.4
								S.ASDLTWDNLK.G	0.996	3.57	0.272	1642.8	1	4.15	4.53	110	319.8
								K.DLLFKDSAHGFLK.V	0.997	3.91	0.177	2282	1	7.27	6.74	184.5	370.5
								K.DSAHGFLKVPPR.M	0.999	3.44	0.254	1793.9	1	8.62	8.19	2065.4	2768.9
								K.DSGFQM*NQLR.G	0.998	2.38	0.366	781.7	1	6.36	6.78	395.2	1059.8
								K.DSGFQMNQLR.G	1	3.78	0.297	1020.5	1	6.36	6.78	2018.6	5268.4
								K.EDLIWELLNQAQEHFGK.D	1	4.91	0.383	1356.5	1	4.39	4.43	7.8	18.7
								K.EDPQTFYYAVAVVK.K	1	4.03	0.326	1761.2	1	4.34	4.53	27.9	33.1
								K.EDPQTFYYAVAVVKK.D	0.989	3.41	0.372	1094.9	1	6.36	6.38	207.6	470
								K.EFQLFSSPH.G	0.823	2.46	0.172	965.5	1	5.48	5.96	36.8	18
								K.EFQLFSSPHGK.D	0.998	2.78	0.262	833	1	7.37	6.74	434.1	468.8
								S.DLTWDNLK.G	0.896	3.19	0.092	1709.7	2	4.15	4.43	299.7	1208.3
								K.EGYYGYTGAFR.C	0.999	4.08	0.343	1231.4	1	6.52	6.78	354.5	924.1
								Y.EKYLGEEYVK.A	0.226	2.61	0.193	565.9	3	4.79	4.59	1854.8	5839.3
								A.GDVAFVK.H	0.899	2.94	0.087	1348.3	1	6.21	6.52	1180.1	2821.7
								D.GAGDVAFVK.H	0.989	3.1	0.258	1329.9	1	6.21	6.46	1476.1	3699.1
								N.GEADAM*SLDGGFVYIAGK.C	1	5.01	0.357	2683.3	1	3.98	4.15	150	191.8
								N.GEADAMSLDGGFVYIAGK.C	0.996	4.65	0.436	2175.7	1	3.98	4.15	263.8	340
								Y.FGYSGAFK.C	0.817	2.4	0.168	1418.3	1	8.56	8.19	843.5	2751.2
								C.HLAQVPSHTVVAR.S	0.987	3.52	0.267	758.7	1	10.56	10.25	9.2	28.2
								E.GYYGYTGAFR.C	0.436	2.3	0.197	1008.6	1	8.9	8.19	15.3	83.9
								F.GYSGAFK.C	0.862	1.95	0.287	1115	1	8.56	8.59	56.1	75.1
								K.HSTIFENLAN.K	0.322	2.04	0.201	395.3	14	5.48	5.36	10.4	18.6
								K.HSTIFENLANK.A	0.905	3.04	0.145	709.8	7	7.37	6.74	196.5	450.7
								L.GYEYVTAIR.N	0.852	2.57	0.165	1046.4	1	6.53	6.78	30.7	62.7
								M.GLLYNK.I	0.583	2.37	0	1056	5	8.56	8.5	72.7	103.4
								Y.GYTGAFR.C	0.821	2.19	0.209	533.5	2	9.2	9.69	13.4	19.3
								K.HSTIFENLANKADRDQYELL.C	0.994	3.93	0.358	673.3	1	4.74	4.58	211.4	643.1
								K.IECVSAETTEDCIAK.I	0.207	2.59	0.022	328.3	31	3.99	4.33	1434.1	2048.4
								K.IM*NGEADAMSLDGGFVYIAGK.C	0.991	3.39	0.224	912.2	1	3.98	4.33	9.4	29.7
								K.IMNGEADAM*SLDGGFVYIAGK.C	0.498	4.3	0.401	1771.6	1	3.98	4.33	42.3	33.1
								K.IMNGEADAMSLDGGFVYIAGK.C	0.998	4.14	0.273	1405.1	1	3.98	4.33	5	51.1
								T.IFENLANK.A	0.559	2.62	0.079	1733.5	3	6.41	6.38	246.8	532.2
								K.KDSGFQM*NQLR.G	0.729	3.03	0.068	1372.2	1	8.61	8.19	2772	3758.2
								K.KDSGFQMNQLR.G	0.869	3.15	0.139	1688.8	2	8.61	8.59	8.9	19.7
								K.KSASDLTWDNLK.G	0.768	3.06	0.155	1163.6	5	6.24	6.38	1134	1788.5
								K.LCM*GSGLNLCEPNNKEGYYGYTGAFR.C	0.96	4.28	0.326	860.5	1	6.46	6.46	63.8	246.9
								K.LCMGSGLNLCEPNNKEGYYGYTGAFR.C	0.981	4.15	0.206	506.7	2	6.46	6.46	33.2	181.7
								Y.LAPNNLKPVVAEFYGSK.E	0.997	3.69	0.313	1408.7	1	8.29	8.19	20.1	103.5
								Y.LGEEYVK.A	0.51	2.71	0	1137.7	1	4.54	4.53	1373.8	4764.5
								C.LKDGAGDVAFVK.H	1	3.98	0.305	1954.2	1	6.24	6.26	96.2	777.4
								Y.LGYEYVTAIR.N	0.918	2.91	0.177	841.8	1	6.53	6.78	44.2	143.4
								C.LVEKGDVAFVK.H	0.893	2.93	0.203	849.2	1	6.37	6.26	724.6	1304.8
								K.M*YLGYEYVTAIR.N	0.999	2.76	0.343	1256.8	1	6.52	6.78	226.2	171.4
								K.MYLGYEYVTAIR.N	0.999	4.71	0.242	1948.8	1	6.52	6.78	550.9	640.4
								M.NGEADAM*SLDGGFVYIAGK.C	0.706	4.08	0.161	2047.9	1	3.98	4.15	161.8	283
								K.NPDPWAK.N	0.934	2.23	0.09	662.6	3	6.21	6.52	72.1	117.6
								L.NQYFGYSGAFK.C	0.999	4	0.342	1329.1	1	8.52	8.5	11.1	115.6
								N.NLKPVVAEFYGSK.E	0.998	3.8	0.339	1127.6	1	8.29	7.88	31.3	84.9
								A.SDLTWDNLK.G	0.99	3.56	0.229	1676.1	2	4.15	4.53	228.8	715
								K.SASDLTWDNLK.G	0.999	4.28	0.327	1336.9	1	4.15	4.56	25.7	40.4
								K.SASDLTWDNLKGK.K	0.996	3.8	0.253	1466.6	1	6.24	6.26	144.4	303.2
								K.SKEFQLF.S	0.675	1.97	0.334	262.9	168	6.41	6.26	101.2	782.6
								K.SKEFQLFSSPHGK.D	0.99	3.94	0.336	1367.7	1	8.32	7.88	1231.2	368.1
								N.QYFGYSGAFK.C	0.988	3.12	0.271	1652.8	1	8.52	8.59	18.7	27.2
								C.STLNQYFGYSGAFK.C	0.999	5.08	0.423	2121.2	1	8.52	8.5	7.1	60.2
								F.SSPHGKDLLFK.D	0.963	3.44	0.281	1585.8	1	8.32	8.19	2854.5	7166.8
								M.SLDGGFVYIAGK.C	0.997	3.59	0.265	1998.2	1	6.2	6.74	13.9	46.1
								R.SM*GGKEDLIWELLNQAQ.E	0.938	3.54	0.229	670.2	2	4.12	4.33	33.7	18.8
								R.SMGGKEDLIWELLNQAQ.E	0.983	3.83	0.344	756.5	1	4.12	4.33	18.2	22.2
								R.TAGWNIPM*GLLYNK.I	0.998	4.57	0.397	1115.1	1	8.56	8.5	10.7	33
								R.TAGWNIPMGLLYNK.I	0.831	3.04	0.143	1025.4	3	8.56	8.19	3.8	7.2
								S.TIFENLANK.A	0.992	3.39	0.231	1826.9	1	6.41	6.38	193.4	280.4
								S.TLNQYFGYSGAFK.C	0.98	3.51	0.333	1415.2	1	8.52	7.88	8.3	36.7
								V.VAEFYGSK.E	0.961	2.54	0.24	1450.8	1	6.4	6.46	708.4	3498.6
								A.YLAPNNLKPVVAEFYGSK.E	0.998	4.44	0.332	1061.4	1	8.27	7.88	6.7	34.8
								G.YEYVTAIR.N	0.843	2.35	0.233	499.5	1	6.53	6.74	418.6	642.4
								K.YLGEEYVK.A	0.998	2.84	0.185	1420.7	2	4.54	4.55	298.1	637.5
								M.YLGYEYVTAIR.N	1	3.87	0.383	1030.6	1	6.52	6.78	240.5	818.6
								Q.YFGYSGAFK.C	0.784	2.15	0.321	1564.1	1	8.52	8.19	491.2	792.9
								Y.YAVAVVK.K	0.767	2.56	0.114	1200.1	2	8.56	8.19	1848.4	3361
								Y.YAVAVVKK.D	0.937	2.89	0.199	1370.7	1	8.85	8.19	2978	9689.5
								F.YYAVAVVK.K	0.803	2.7	0.104	1699.4	1	8.52	8.19	65	179.3
								F.YYAVAVVKK.D	0.712	2.92	0.15	1235.5	1	8.8	8.19	2143.1	3982.1
								G.YYGYTGAFR.C	0.989	3.21	0.318	727.9	1	8.9	9.33	20.3	58
IPI00217963	KRT16	keratin 16 (focal non-epidermolytic palmoplantar keratoderma)	73	852	159399	921078	3.80263	D.AETWFLSK.T	0.925	2.81	0.238	1559.7	1	6.41	6.46	146.8	193.8
								F.AGGDGLLVGSEK.V	0.991	3.65	0.321	1763.6	1	4.34	4.58	46.5	277.6
								G.AGFGGGFAGGDGLLVGSEK.V	0.99	3.93	0.284	1282.9	1	4.34	4.62	3.1	48.6
								A.ATIENAQPILQIDNAR.L	1	4.77	0.411	1481	1	4.34	4.66	3.2	11.6
								K.ASLENSLEETK.G	0.999	4.15	0.357	2154.4	1	4.26	4.43	108.4	714.8
								K.ASLENSLEETKG.R	0.999	4.02	0.411	2126.4	1	4.26	4.33	124.9	915.2
								K.ASLENSLEETKGR.Y	0.994	3.9	0.173	1515.6	3	4.79	4.8	7.4	92
								K.DYSPYFK.T	0.997	2.4	0.218	1200.4	1	6.2	6.38	271.2	1272.6
								K.EVASNSELVQSSR.S	0.99	5.11	0.485	2649.4	1	4.54	4.58	42.6	1
								A.GFGGGFAGGDGLLVGSEK.V	0.82	3.74	0.16	1186.5	1	4.34	4.53	1.6	14.9
								G.FGGGFAGGDGLLVGSEK.V	0.278	2.95	0.148	1248.5	1	4.34	4.62	1.9	2
								A.GGDGLLVGSEK.V	0.995	3.69	0.338	1902	1	4.34	4.59	544.8	3849.1
								G.GGLGAGFGGGFAGGDGLLVGSEK.V	0.468	4.66	0.078	2532.5	1	4.34	4.53	1	25.9
								I.GSVEEQLAQLR.C	0.901	2.68	0.204	1358.2	1	4.54	4.59	9	18.4
								E.IKDYSPYFK.T	0.953	2.84	0.228	1029.7	1	8.27	8.19	1	2075.4
								K.IIAATIENAQPILQIDNAR.L	0.999	7.69	0.596	3631.7	1	4.34	4.8	7	36
								G.LIGSVEEQLAQLR.C	0.996	4.21	0.354	1184.9	1	4.54	4.55	3.6	26.3
								C.MQLSQIQGLIGSVEEQLAQLR.C	0.253	3.77	0.128	839.5	1	4.54	4.55	1	15
								E.M*DAAPGVDLSR.I	0.711	2.19	0.209	913	1	4.15	4.51	517.5	897.7
								E.NAQPILQIDNAR.L	0.999	3.59	0.355	1027	1	6.36	6.74	39.1	129.7
								K.NHEEEM*LALR.G	0.636	1.98	0.108	105.7	24	4.78	4.51	722.8	1739.4
								I.QGLIGSVEEQLAQLR.C	1	5.17	0.364	1814.2	1	4.54	4.55	8.8	128.1
								A.SLENSLEETK.G	0.79	3.21	0.147	638.9	1	4.26	4.33	37.9	1513.8
								A.SLENSLEETKGR.Y	0.986	3.7	0.246	956.4	1	4.79	4.66	19.4	87.1
								G.SVEEQLAQLR.C	0.988	2.97	0.274	822.4	1	4.54	4.59	11.9	218.5
								A.TIENAQPILQIDNAR.L	0.999	4.61	0.374	2439.5	1	4.34	4.59	1	82.9
								D.VNVEMDAAPGVDLSR.I	0.453	2.98	0.278	415.9	26	3.98	4.43	4317.9	3525.5
								M.DAAPGVDLSR.I	0.974	2.58	0.226	1175.4	1	4.15	4.51	1505.6	2535.2
								R.DAETWFLSK.T	1	2.9	0.268	1869.8	1	4.34	4.58	21.8	79.8
								R.DQYEQM*AEK.N	0.997	2.52	0.344	856.8	4	4.12	4.15	1174.8	2946.3
								R.DQYEQMAEK.N	0.997	3.3	0.169	1308.8	2	4.12	4.15	3010.2	7493.9
								Q.EYQILLDVK.T	0.973	2.78	0.252	1170.2	1	4.34	4.59	15.8	31.6
								V.EM*DAAPGVDLSR.I	0.818	2.27	0.286	1161.8	1	3.98	3.91	55.9	142.6
								V.EMDAAPGVDLSR.I	0.777	3	0.2	786.1	26	3.98	4.15	374.3	3452.1
								Q.GLIGSVEEQLAQLR.C	0.997	5.26	0.34	3004.2	1	4.54	4.65	1	22.6
								L.IGSVEEQLAQLR.C	0.73	2.59	0.223	787.3	12	4.54	4.56	24	120.7
								Q.IQGLIGSVEEQLAQLR.C	1	5.48	0.389	2334.9	1	4.54	4.58	5.7	74.2
								R.ILNEMRDQYEQM*AEK.N	0.67	2.42	0.179	413.2	2	4.39	4.51	245.5	403.4
								R.ILNEMRDQYEQMAEK.N	0.986	3.14	0.256	782.5	4	4.39	4.51	158.6	221.3
								R.KNHEEEMLALR.G	0.846	3.07	0.093	923.6	1	5.72	5.73	39	96.3
								S.LENSLEETK.G	0.991	3.38	0.219	1509.9	1	4.26	4.33	469.8	7013.3
								Q.LSQIQGLIGSVEEQLAQLR.C	0.997	5.62	0.373	1994.3	1	4.54	4.55	1	1.9
								R.LLEGEDAHLSSQ.Q	0.972	2.93	0.257	920	1	4.12	4.15	258.1	2465.2
								R.LLEGEDAHLSSQQA.S	0.918	3.45	0.179	599.6	3	4.12	4.15	315.2	777.2
								R.LLEGEDAHLSSQQASGQSYSSR.E	0.99	3.79	0.237	1281.6	1	4.65	4.58	16.2	1
								K.NHEEEMLALR.G	0.734	2.23	0.113	602.9	8	4.78	4.51	236.4	273.9
								R.NKIIAATIENAQPI.L	0.999	3.73	0.359	1428.8	1	6.41	6.38	1.9	17
								R.NKIIAATIENAQPILQI.D	0.313	3.41	0.172	802.1	8	6.41	6.38	2.3	8
								R.NKIIAATIENAQPILQIDNAR.L	0.985	2.81	0.259	637.2	1	6.46	6.52	1	1
								S.QIQGLIGSVEEQLAQLR.C	1	5.76	0.321	2077.7	1	4.54	4.55	1	25.1
								V.NVEM*DAAPGVDLSR.I	0.958	2.66	0.287	1054.5	1	3.98	4.15	1163	1427
								V.NVEMDAAPGVDLSR.I	0.81	3.09	0.181	1228.9	1	3.98	4.15	781.6	2682.1
								Y.QILLDVK.T	0.544	2.75	0.134	1182.8	1	6.21	6.26	257.6	859
								R.QTVEADVNGLR.R	0.999	3.09	0.312	1251.9	1	4.34	4.58	117.3	292.4
								R.QTVEADVNGLRR.V	0.409	2.85	0.137	798.5	31	6.61	6.52	285.9	1113.4
								L.SQIQGLIGSVEEQLAQLR.C	0.999	4.29	0.347	1465.1	1	4.54	4.56	1	3.7
								P.STYGGGLSVSSR.F	0.999	4.35	0.324	1135.2	1	9.2	9.57	51.9	40.2
								Q.SQEYQILLDVK.T	0.964	4.03	0.119	2097	2	4.34	4.53	96.8	243.1
								R.TDLEM*QIEGLKEELAYLR.K	0.995	4.26	0.262	1700.1	1	4.24	4.43	8.5	42.8
								R.TDLEM*QIEGLKEELAYLRK.N	0.999	3.76	0.346	961	1	4.58	4.53	4.8	25.3
								R.TDLEMQIEGLKEELAYLR.K	0.99	4.75	0.332	1404.9	1	4.24	4.43	14.3	70.8
								R.TDLEMQIEGLKEELAYLRK.N	0.998	4.81	0.451	1595.7	1	4.58	4.53	26.2	141
								K.TEELNKEVASNSELV.Q	0.924	3.42	0.216	750.4	1	4.1	4.15	127.8	668.7
								K.TEELNKEVASNSELVQSS.R	0.519	2.84	0.194	672.6	1	4.1	4.15	31	490.6
								K.TEELNKEVASNSELVQSSR.S	0.995	5.78	0.41	1778.2	1	4.5	4.51	255.4	297.8
								K.TIEDLRNKIIAATIENAQPI.L	0.904	3.67	0.211	746.7	1	4.66	4.56	4	18.4
								R.TKYEHELALR.Q	1	3.27	0.359	1235.6	1	7.36	6.74	806.5	2142.2
								N.VEM*DAAPGVDLSR.I	0.982	2.62	0.336	1101.1	1	3.98	4.15	479.6	1183.8
								N.VEMDAAPGVDLSR.I	0.919	3.19	0.169	1713.5	1	3.98	4.15	518.5	1166.6
								R.VLQGLEIELQ.S	0.344	2.1	0.195	437.4	14	3.82	3.91	1	6.4
								R.VLQGLEIELQSQLSM*K.A	1	4.71	0.383	1915.3	1	4.54	4.56	1	22.7
								S.VEEQLAQLR.C	0.275	2.57	0.096	926.3	31	4.54	4.53	137.2	435.2
								K.YEHELALR.Q	0.889	1.91	0.168	768.3	7	5.63	5.49	10.9	30.7
IPI00164623	C3	complement component 3	69	427	218812	643161	1.93421	K.AFSDRNTLIIY.L	0.563	2.32	0.244	427.2	3	6.35	6.46	11.3	107.3
								K.AGDFLEANYM*NLQR.S	0.997	2.66	0.299	687.1	1	4.34	4.53	1	275.2
								K.DFDFVPPVVR.W	0.997	2.94	0.262	699.6	4	4.15	4.53	59.6	346.1
								R.AYYENSPQQVFSTEFEVK.E	0.999	3.71	0.263	704.6	1	4.26	4.33	38.7	12.5
								L.DISMMTGFAPDTDDLKQLANGVDR.Y	0.996	4.99	0.282	988.9	1	3.89	4.15	54.9	205.9
								R.EALKLEEK.K	0.508	2.85	0.057	1172.1	1	4.79	4.66	38	139.5
								C.EPGVDYVYK.T	0.84	2.56	0.162	1103.3	1	4.34	4.58	33.8	106.7
								D.FDFVPPVVR.W	0.475	2.14	0.248	722.7	61	6.36	6.74	34.1	40.4
								K.FYYIYNEK.G	0.997	3	0.136	1505.5	1	6.39	6.46	51.2	125.8
								P.GVDYVYK.T	0.953	2.5	0.317	1047.2	1	6.2	6.46	1659.5	5431
								P.IEDGSGEVVLSR.K	0.889	3.37	0.115	1673.3	1	4.12	4.15	762.6	3278.9
								R.IPIEDGSGEVVLSR.K	0.995	3.04	0.246	502.9	1	4.12	4.33	83.7	118.2
								K.IWDVVEK.A	0.999	2.51	0.261	1186.9	2	4.34	4.53	68.3	147.2
								K.KQELSEAEQATR.T	0.797	3.52	0.076	1709.2	4	4.79	4.55	82.6	203.2
								L.KDFDFVPPVVR.W	0.949	3.79	0.25	951.2	1	6.32	6.46	146	557
								K.LM*NIFLK.D	0.814	2.23	0.015	1360.1	3	8.61	8.19	32.5	142.3
								K.LMNIFLK.D	0.888	2.29	0.068	1352.7	8	8.61	7.88	16.6	48.6
								L.LQLKDFDFVPPVVR.W	0.998	3.42	0.338	1450.1	1	6.32	6.38	74	168.2
								Q.LKDFDFVPPVVR.W	0.728	3.1	0.189	946.1	1	6.32	6.38	143.5	230.2
								F.NVELIQPGAVK.V	0.999	3.79	0.33	1356.2	1	6.41	6.38	155.9	355.7
								K.QELSEAEQATR.T	0.997	3.35	0.195	1378.3	3	4.26	4.33	538.5	1210.2
								L.QLKDFDFVPPVVR.W	0.982	3.15	0.255	814.6	1	6.32	6.26	127.2	289.6
								M.QDFFIDLR.L	0.807	2.37	0.064	1039.8	26	4.15	4.43	92	109.2
								K.RIPIEDGSGEVVLSRK.V	0.719	2.94	0.159	491.7	5	6.58	6.46	17.2	76.4
								K.SDDKVTLEER.L	0.994	3	0.201	1208.9	1	4.28	4.15	3844.4	8135.4
								K.SDDKVTLEERLDK.A	0.997	4.58	0.25	2059.2	1	4.39	4.43	1093.4	5366.1
								K.SGQSEDRQPVPGQQM*TLK.I	0.996	3.39	0.308	1542.7	1	6.46	6.46	320.4	665.8
								L.SITTDFIPSFR.L	0.993	3.87	0.233	1105.9	1	6.36	6.61	79	210.6
								K.SLKVVPEGIR.M	0.994	3.05	0.219	1242	1	8.61	7.88	679.7	1141.3
								K.SSLSVPYVIVPLK.T	0.986	3.17	0.318	1125	1	8.56	8.19	2.7	4.6
								L.SNDFDEYIM*AIEQTIK.S	0.933	4.13	0.331	1985.8	1	3.88	4.15	49.3	74.8
								L.SNDFDEYIMAIEQTIK.S	0.993	4.52	0.251	1368.9	1	3.88	4.15	21.1	36.3
								L.SSDFWGEKPNLSYIIGK.D	0.998	4.64	0.375	1143.7	1	6.37	6.38	58.1	187.4
								P.SSAFAAFVK.R	0.241	2.24	0.053	1400.5	1	8.61	8.19	3.7	42.3
								I.TTDFIPSFR.L	0.514	2.53	0.137	677.9	11	6.36	6.74	71.5	206.7
								K.TGLQEVEVK.A	0.998	3.18	0.203	1741.5	1	4.54	4.59	830.8	1683.2
								M.TGFAPDTDDLKQLANGVDR.Y	0.839	3.36	0.187	478.3	18	4.06	4.33	29.6	144.9
								K.VHQYFNVELIQPGAVK.V	0.999	4.9	0.343	2197.3	1	7.36	6.74	132.6	286.5
								K.VLLDGVQNPR.A	0.998	3.04	0.21	946.2	2	6.36	6.74	625.4	698.5
								K.VLLDGVQNPRAEDLVGK.S	0.992	3.35	0.261	1243.8	1	4.51	4.53	44.7	98.2
								M.VFVTNPDGSPAYR.V	0.974	2.53	0.194	427	4	6.35	6.74	54.6	81.5
								K.VQLSNDFDEYIM*AIEQTIK.S	0.993	4.8	0.319	1620.3	1	3.88	4.33	5.1	15
								K.VQLSNDFDEYIMAIEQTIK.S	1	6.61	0.528	4524.9	1	3.88	4.15	7.3	53.2
								K.VTIKPAPETEK.R	0.862	3.34	0.092	1624.8	1	6.46	6.37	209.5	1047.6
								V.AQM*TEDAVDAER.L	0.971	3.07	0.284	1561.3	1	3.88	4.15	362.8	1313.2
								V.AQM*TEDAVDAERLK.H	0.999	3.75	0.301	1111.8	1	4.28	4.33	286.5	840.8
								V.AQMTEDAVDAER.L	0.996	3.96	0.313	1235.2	1	3.88	4.15	73.8	294.6
								V.AVQGEDTVQSLTQGDGVAK.L	0.99	4.09	0.261	2603.7	1	3.98	4.33	214.5	254.8
								T.GFAPDTDDLK.Q	0.87	3.12	0.125	1831.7	2	3.86	4.15	1860.7	3866.8
								T.GFAPDTDDLKQLANGVDR.Y	0.988	3.32	0.291	1695.7	1	4.06	4.33	152.8	939.8
								W.GLSSDFWGEKPNLSYIIGK.D	0.996	3.99	0.385	1495.6	1	6.37	6.52	39.6	94.9
								R.ISLPESLKR.I	0.379	3.07	0.051	809.9	20	8.61	8.19	2315.9	4910.9
								R.LKGPLLNK.F	0.965	3.08	0.204	729.8	21	8.91	8.59	128.2	356.8
								R.NTLIIYLDK.V	1	3.44	0.208	1365.2	1	6.2	6.46	61.2	138
								R.QGALELIK.K	0.794	2.01	0.046	1211	1	6.41	6.26	77.6	169.3
								R.QPSSAFAAFVK.R	0.317	2.5	0.053	1200.9	1	8.61	7.88	28.9	16.9
								R.SGIPIVTSPYQIHFTK.T	0.999	5.69	0.53	3038.5	1	8.57	8.59	5.3	20.1
								S.SAFAAFVK.R	0.996	3.04	0.293	1271	1	8.61	8.19	52.5	157.2
								S.SDFWGEKPNLSYIIGK.D	0.961	4.35	0.27	1752.8	1	6.37	6.26	3.3	47.9
								R.SNLDEDIIAEENIVSR.S	0.999	3.23	0.286	560.6	1	3.8	4.15	1	12.1
								R.TELRPGETLNVNFLLR.M	0.999	3.77	0.248	1252.9	1	6.7	6.74	60.3	220.4
								R.TFISPIK.C	0.803	1.93	0.182	371.7	125	8.61	8.59	1	27
								R.TKKQELSEAEQATR.T	1	4.51	0.27	1382.3	1	6.54	6.26	2487.2	6243.6
								V.TLEERLDK.A	0.325	2.82	0.007	1005.2	1	4.66	4.51	3229.5	11005.8
								R.VPVAVQGEDTVQSLTQGDGVAK.L	0.672	3.87	0.266	1058	1	3.98	4.15	183.7	67.5
								R.VVLVAVDK.G	0.914	2.28	0.105	1400	1	6.21	6.38	587.5	1770.5
								R.VVLVAVDKGVFVLNKK.N	0.997	4.53	0.337	1040.6	1	8.61	8.19	24.7	131
								S.VPYVIVPLK.T	0.938	2.71	0.209	833.5	1	8.56	8.19	10.9	4.7
								R.YRGDQDATM*SIL.D	0.331	1.98	0.18	439.3	2	4.15	4.51	23.5	57
IPI00419215	A2ML1	alpha-2-macroglobulin-like 1	65	524	121215	166947	0.907895	K.AGLLTEEIR.S	0.994	2.58	0.185	827.3	1	4.54	4.59	158.9	185.6
								K.ATSIVAWLAK.Q	0.978	2.62	0.172	1000	12	8.61	8.19	32.6	25.6
								A.EELPNYLVTLPAR.L	0.922	2.83	0.236	1089.7	2	4.54	4.65	13.5	9.6
								F.EDTSNFYHPNFPFSGK.I	0.992	4.14	0.344	1070.8	1	5.54	5.5	16.1	10.7
								K.EAVHVTVPDAITEWK.A	0.989	3.14	0.217	1063.1	1	4.65	4.58	47	73.7
								K.ELSTVQESFLVK.I	0.871	2.17	0.182	356.7	29	4.54	4.58	1	44.2
								L.ELPVDIVPDSTK.A	0.999	4.3	0.378	1900.4	1	3.98	4.15	18.3	178.4
								G.FLEIGYQK.E	0.602	2.65	0.099	1355.3	5	6.4	6.38	180.7	188.3
								K.FIFIDPK.N	0.48	1.64	0.073	545	5	6.21	6.74	23.3	31.1
								K.FTVTLETK.D	0.995	2.5	0.196	1240.8	1	6.41	6.38	576.6	822.1
								A.GLLTEEIR.S	0.86	2.36	0.191	986.7	1	4.54	4.59	64.4	70.3
								K.GKVASESVSLELPVDIVPDSTK.A	0.494	2.69	0.296	341.6	4	4.28	4.15	157.7	259.9
								C.ISFLVPPPAGGTEEVATIR.V	0.966	3.95	0.36	1010.2	1	4.54	4.62	1	9.8
								I.IYVLQYLEK.A	0.997	3.74	0.248	2102.6	1	6.39	6.46	109.2	156.9
								G.LLTEEIR.S	0.415	2.15	0.126	729	4	4.54	4.51	194.1	141.9
								K.LLEYSGLK.K	0.998	2.8	0.241	1128.7	1	6.4	6.34	6.7	32.5
								L.LLQQPLVK.K	0.209	2.4	0.042	1327.1	6	8.61	7.88	46.9	58
								H.NAYGGFSSTQDTVVALQALAK.Y	0.646	4.65	0.233	1822.1	1	6.2	6.74	10.9	2.2
								K.M*LSGFSPMEGTNQLLLQQPLVK.K	0.459	4.22	0.281	1063.6	1	6.41	6.46	9.2	2.2
								K.MLSGFSPM*EGTNQLLLQQPLVK.K	0.585	4.62	0.337	1244.8	1	6.41	6.46	33.3	39.3
								K.NIQDALK.W	0.775	2.33	0.044	1267.6	16	6.21	6.74	65.3	237.1
								L.NIYLDELIK.N	0.966	3.13	0.187	1979	1	4.34	4.59	11.1	78.2
								F.SEGTDLFSFFR.D	1	3.76	0.324	1455.9	1	4.34	4.53	19.7	27.7
								F.SLAGEMDIR.N	0.589	2.4	0.162	589.7	6	4.34	4.43	12.7	25.8
								I.SFLVPPPAGGTEEVATIR.V	0.997	3.79	0.311	1482.8	1	4.54	4.62	1	3.8
								I.SFSYYLIGK.G	0.999	3.33	0.374	1785	1	8.52	7.88	14.7	31.2
								F.SVEEYVLPK.F	0.311	2.3	0.16	825.3	35	4.54	4.53	1852.3	3261.1
								F.SYYLIGK.G	0.561	2.52	0.121	1019.1	16	8.52	8.19	106.7	273.3
								A.TSIVAWLAK.Q	0.996	3.58	0.259	1934.4	1	8.61	8.19	45	45.8
								A.VGFLEIGYQK.E	0.999	3.8	0.379	2259.6	1	6.4	6.46	29.7	68.2
								K.VASESVSLELPVDIVPDSTK.A	0.842	3.1	0.155	712.3	2	3.88	4.15	154.6	154.6
								I.YVLQYLEK.A	0.772	2.81	0.172	1776.8	5	6.39	6.46	54.4	182.6
								Y.ALLAQLTKPSLTQK.E	0.459	2.58	0.232	553.1	4	8.91	8.19	120.7	216.8
								R.AVDESVLLLRPDR.E	0.75	2.49	0.165	1028.2	5	4.51	4.58	60.1	41.3
								R.AVGFLEIGYQK.E	0.999	4.05	0.328	2335.8	1	6.4	6.46	85.6	77.9
								T.ATIFNYLK.D	0.997	3.19	0.286	1403.2	1	8.56	7.88	37.8	50.3
								V.DDPM*VSQGLR.C	0.718	2.11	0.264	288.2	6	4.15	4.43	496	486.3
								V.DDPMVSQGLR.C	0.235	2.52	0.094	788.8	9	4.15	4.15	1144.7	1354.2
								Q.DTVVALQALAK.Y	0.264	2.25	0.173	934.6	1	6.21	6.38	2.6	12.6
								S.EGTDLFSFFR.D	0.424	2.87	0.092	850.7	19	4.34	4.43	13.2	13.5
								S.FSEGTDLFSFFR.D	0.999	3.43	0.405	1025.2	1	4.34	4.59	16.2	66.1
								S.IVAWLAK.Q	0.805	2.14	0.194	1387.5	1	8.61	8.19	133.5	114.3
								N.IYLDELIK.N	0.458	2.72	0.043	1247.6	3	4.34	4.59	24	39.6
								R.LNFPSVQK.V	0.745	1.98	0.087	971.2	1	8.61	8.59	35.6	29.7
								R.LNFPSVQKV.C	0.626	2.97	0.078	1559.5	1	8.61	7.88	43	215.2
								S.LSVEIGK.A	0.295	2.57	0.002	1312.9	3	6.41	6.26	1254.4	1357.2
								R.LTATIFNYLK.D	0.998	3.23	0.214	1902.1	1	8.56	8.19	28	30
								V.LVKPEGVLVEK.T	0.982	3.55	0.246	935.2	7	6.46	6.26	339.3	893.3
								R.PSFSEGTDLFSFFR.D	0.939	3.55	0.299	612.9	1	4.34	4.58	14.1	4.5
								P.SFSEGTDLFSFFR.D	0.942	4.57	0.452	1366.2	1	4.34	4.59	6.5	11.6
								R.SDTLIKPVLVKPEGVLVEK.T	0.998	5.46	0.466	1104.6	1	6.42	6.38	266.6	345.2
								R.SFLGIH.R	0.839	2.02	0.216	401.5	1	7.53	7.88	181.9	278.9
								T.SIVAWLAK.Q	0.91	2.94	0.119	1727.9	1	8.61	8.19	150.5	112.6
								V.SGVGNNISFEEK.K	0.676	2.46	0.209	1104.9	1	4.54	4.59	157.7	293.6
								R.SLTLTIH.T	0.326	2	0.155	371.6	8	7.53	7.88	76.1	171
								R.SSSNM*AIVEVK.M	0.983	3.03	0.195	960.3	1	6.41	6.74	223.3	321.1
								R.SSSNMAIVEVK.M	0.986	2.85	0.164	1655	1	6.41	6.52	23.7	54.2
								V.SLELPVDIVPDSTK.A	0.963	2.99	0.247	572.1	1	3.98	4.33	23.4	95.1
								Y.VLQYLEK.A	0.682	2.52	0.125	1278.7	6	6.4	6.46	142.2	207.9
								L.WDLFPIGNSGK.E	0.993	3.26	0.288	815.1	1	6.21	6.74	14.3	47
								R.VQTDLAK.S	0.687	2.25	0.049	979.9	52	6.21	6.26	317.2	571.7
								R.VSGVGNNISFEEK.K	0.999	4.94	0.473	3291.5	1	4.54	4.59	244	595.6
								R.YNILPPTNM*K.T	0.978	2.31	0.16	481.9	1	8.56	8.19	75.7	100.8
								V.YNPEQVPR.Y	0.5	2.04	0.151	791.4	1	6.55	6.74	343.6	528.6
								R.YYQNAYLH.L	0.806	2.12	0.216	473.1	1	7.49	7.88	61.4	86.9
IPI00220327	KRT1	keratin 1 (epidermolytic hyperkeratosis)	63	1178	830196	1.29876e+06	1.02632	K.AEAESLYQSK.Y	0.996	3.2	0.204	838	1	4.54	4.55	36.2	38
								K.AEAESLYQSKYEELQITAGR.H	0.992	4.35	0.192	1357.8	1	4.5	4.51	53.8	59
								L.ALDLEIATYR.T	0.678	3.42	0.215	1485.6	1	4.34	4.59	79.3	396.3
								K.DVDGAYM*TK.V	0.996	2.71	0.296	1230.5	1	4.15	4.58	226.2	539.4
								K.DVDGAYMTK.V	1	3.25	0.212	1892.3	1	4.15	4.53	364.2	912.3
								L.DLEIATYR.T	0.527	2.36	0.248	1006.1	1	4.34	4.43	104.8	270
								R.DYQELM*NTK.L	0.997	2.46	0.296	1054.9	1	4.34	4.58	132	678.7
								R.DYQELMNTK.L	0.997	3.54	0.291	1257.2	1	4.34	4.53	1022.2	2735.9
								Y.EELQITAGR.H	0.295	2.45	0.113	1137.8	21	4.54	4.59	171.8	277.5
								F.ESFINNLR.R	0.885	2.58	0.182	757.2	2	6.56	6.74	44.4	115.2
								W.ELLQQVDTSTR.T	0.921	3.06	0.211	1268.3	4	4.34	4.51	234.8	242.2
								Y.FESFINNLR.R	0.882	2.48	0.197	829.5	1	6.56	6.78	11.2	57.7
								R.FLEQQNQVLQTKWELLQQVDTSTR.T	0.994	5.96	0.182	2698.6	1	4.66	4.55	29	93.2
								A.LDLEIATYR.T	0.271	2.91	0.215	1059.5	7	4.34	4.53	198.7	237.7
								K.KDVDGAYM*TK.V	0.999	2.95	0.262	1507.2	1	6.23	6.46	807.6	1851.1
								K.KDVDGAYMTK.V	0.998	3.53	0.319	1756.5	1	6.23	6.37	100.5	242.9
								K.LALDLEIATYR.T	0.793	3.21	0.148	970	2	4.34	4.53	48.3	129.7
								R.LDSELKNMQDM*VEDYR.N	0.988	3.65	0.2	766.2	1	4.06	4.15	23.9	78.5
								R.LDSELKNMQDMVEDYR.N	0.997	4.04	0.221	864.8	4	4.06	4.15	101.5	235
								E.LLQQVDTSTR.T	0.991	3.36	0.237	1201.3	1	6.36	6.38	242.6	180.6
								K.LNDLEDALQQAKEDLAR.L	0.999	4.33	0.218	1723.9	1	4.06	4.33	16.4	265
								L.LQPLNVEIDPEIQK.V	0.655	3.09	0.209	347.3	15	4.12	4.33	31.4	54.6
								R.LLRDYQELM*NTK.L	0.999	3.14	0.287	716.4	6	6.45	6.46	256.2	466.7
								R.LLRDYQELMNTK.L	0.984	3.98	0.249	1207	2	6.45	6.36	70.1	177.3
								S.LLQPLNVEIDPEIQK.V	0.519	3.11	0.145	795.4	1	4.12	4.33	62.8	137.3
								S.LVNLGGSK.S	0.54	2.5	0.105	1296.3	4	8.61	7.88	637.7	1451.1
								K.NKLNDLEDALQQ.A	0.219	2.67	0.143	552	4	3.98	4.15	115	361.4
								K.NKLNDLEDALQQAK.E	0.995	3.59	0.208	1223.4	1	4.51	4.59	7	25.6
								K.NKLNDLEDALQQAKEDLAR.L	0.997	3.9	0.221	1029.4	1	4.39	4.53	3.6	15.4
								K.NMQDM*VEDYR.N	0.998	2.96	0.303	1185.9	1	3.98	4.15	462.3	1152.1
								K.NMQDMVEDYR.N	1	3.57	0.325	1577.9	1	3.98	4.15	714.4	1386.4
								K.QISNLQQSISDAEQR.G	0.999	3.89	0.252	2115.1	1	4.34	4.59	1	11
								K.QISNLQQSISDAEQRGENALK.D	0.876	5.36	0.387	1684.9	1	4.66	4.8	50.5	107.9
								K.QISNLQQSISDAEQRGENALKDAK.N	0.995	4.3	0.452	880.8	1	4.75	4.56	25.2	38.3
								L.NVEIDPEIQK.V	0.904	4.2	0.26	944.2	1	4.12	4.33	196.6	571.9
								R.NSKIEISELNR.V	0.718	3.18	0.098	2865.5	2	6.55	6.46	1481.4	2783
								S.NLQQSISDAEQRGENALK.D	0.974	3.68	0.267	825.6	8	4.66	4.53	24.2	102.6
								K.SDQSRLDSELK.N	0.971	3.52	0.195	1058.6	4	4.51	4.59	704.9	1113.7
								K.SKAEAESLYQSK.Y	1	4.44	0.341	1526.3	1	6.45	6.52	275.7	406.6
								K.SKAEAESLYQSKYEELQITAGR.H	1	4.66	0.466	1040.7	1	4.95	4.65	1	7.6
								N.QSLLQPLNVEIDPEIQK.V	0.988	3.32	0.288	635.7	1	4.12	4.43	4.2	59.3
								K.SLNNQFASFIDK.V	0.999	5.15	0.412	2244.8	1	6.21	6.74	8.1	10.4
								K.SLNNQFASFIDKVR.F	0.994	3.82	0.17	1629.6	1	8.61	8.59	4.7	5.4
								Q.SLLQPLNVEIDPEIQK.V	0.996	3.98	0.326	1160.1	1	4.12	4.33	137.5	84.1
								R.SLDLDSIIAEV.K	0.931	2.62	0.283	952.8	1	3.46	3.74	1	10.6
								R.SLDLDSIIAEVK.A	0.957	2.58	0.228	672.7	16	3.98	4.33	19.9	18.9
								R.SLDLDSIIAEVKA.Q	0.47	3.04	0.037	1193.1	1	3.98	4.15	25.4	37.7
								R.SLDLDSIIAEVKAQ.N	0.397	3.33	0.108	1059.5	1	3.98	4.15	64.6	105.7
								R.SLVNLGGSK.S	0.996	2.59	0.205	1480.8	1	8.61	9.05	23.3	13.8
								Q.TKWELLQQVDTSTR.T	0.981	4.33	0.186	2083.4	1	6.46	6.38	229.9	142.1
								R.THNLEPYFES.F	0.995	2.83	0.399	651.5	1	4.53	4.51	201.1	121.6
								R.THNLEPYFESF.I	0.974	2.63	0.29	728.7	1	4.53	4.53	73.6	118.4
								R.THNLEPYFESFIN.N	0.564	2.39	0.19	358.9	4	4.53	4.51	1	8.5
								R.THNLEPYFESFINNL.R	0.377	2.29	0.199	363.5	1	4.53	4.51	2	1
								R.THNLEPYFESFINNLR.R	1	4.1	0.395	927.2	1	5.63	5.73	3.8	1.3
								R.TLLEGEESR.M	0.994	2.58	0.191	898.6	2	4.26	4.43	2172.1	2307
								R.TNAENEFVTIK.K	0.956	2.48	0.213	921.9	1	4.54	4.59	1	12
								R.TNAENEFVTIKK.D	0.999	3.41	0.242	1018	1	6.46	6.74	254.8	675.9
								V.TINQSLLQPLNVEIDPEIQK.V	0.987	3.27	0.336	602.3	2	4.12	4.51	1	5.7
								N.VEIDPEIQK.V	0.43	3.33	0.181	872.1	2	4.12	4.33	1850.6	3063.5
								K.WELLQQVDTSTR.T	0.972	2.74	0.102	984.9	1	4.34	4.56	33	36.7
								K.YEELQITAGR.H	0.977	2.6	0.114	719.8	1	4.54	4.56	146.5	216.2
IPI00478003	A2M	alpha-2-macroglobulin	62	310	128125	227358	1.16447	I.ALLEIPLTVTHPVVR.N	1	3.24	0.39	739.3	1	7.53	7.55	36.5	93.2
								K.AAQVTIQSSGTFSSK.F	1	4.95	0.501	2472	1	8.61	8.19	26.8	134.7
								K.AIGYLNTGYQR.Q	0.999	3.08	0.261	893.7	1	9.02	9.57	4.6	10.9
								V.AFAVPK.S	0.749	2.45	0.122	636.5	4	8.61	8.19	2620.3	5705.9
								K.APVGHFYEPQAPSAEVEM*T.S	0.998	3.25	0.372	885.3	1	4.26	4.43	5.2	42.8
								L.AYLTAQPAPTSEDLTSATNIVK.W	0.962	3.76	0.302	833.9	1	4.34	4.62	6.8	4.1
								R.AVDQSVLLM*KPDAELSAS.S	0.99	3.12	0.295	959.3	1	3.98	4.15	1	645.5
								R.AYIFIDEAHIT.Q	0.813	2.43	0.202	831.7	1	4.34	4.51	1	223.1
								R.AYIFIDEAHITQAL.I	0.951	3.09	0.279	842.2	1	4.34	4.43	10.6	10.4
								T.AQPAPTSEDLTSATNIVK.W	0.968	3.41	0.261	954.7	1	4.34	4.53	18.1	18.3
								T.AYLVFSPSK.S	0.949	3.23	0.164	1628.7	1	8.56	8.19	87.8	525.3
								Y.AVLPTGDVIGDSAK.Y	0.989	3.61	0.285	1111.3	1	4.15	4.53	1.3	1
								K.DTVIKPLLVEPEGLEK.E	0.424	3.05	0.162	527.8	183	4.39	4.43	62.7	189
								A.FLAVPVEK.E	0.352	2.3	0.087	949.1	3	6.41	6.38	243.3	423.3
								F.FTVLQDVPVR.D	0.998	3.28	0.326	873.3	1	6.36	6.74	347.2	447
								K.FEVQVTVPK.I	0.997	2.77	0.2	1240.6	1	6.41	6.46	60.1	124.7
								M.FLTVQVK.G	0.8	2.43	0	1085.9	9	8.61	7.88	179.1	337.7
								R.GEAFTLK.A	0.888	2.07	0.078	1164.9	2	6.41	6.46	1215.1	2772.2
								K.GHFSISIPVK.S	0.978	2.32	0.157	904.3	1	8.62	8.19	148.5	262.6
								K.GHFSISIPVKSDIAPVAR.L	0.976	3.83	0.176	1085.1	1	8.62	8.19	197.1	232.4
								K.GPTQEFK.K	0.911	2.36	0.198	594.5	33	6.41	6.74	324.4	606.7
								N.GGTLLGLK.K	0.732	2.88	0.091	1072.1	4	8.61	8.19	698	830
								V.GFYESDVM*GR.G	0.76	2.23	0.205	896.3	1	4.34	4.43	328.2	1373.4
								A.IGYLNTGYQR.Q	0.994	3.62	0.314	920.4	1	9.02	9.05	14.7	65.5
								K.LHTEAQIQEEGTVVELTGR.Q	0.998	5.19	0.311	1953.3	1	4.49	4.51	90	194.5
								K.LPPNVVEESAR.A	0.998	2.53	0.334	364.7	3	4.54	4.59	80.1	62.4
								R.LLIYAVLPTGDVIGDSAK.Y	1	4.23	0.441	1173	1	4.15	4.53	1.8	12.1
								R.LLLQQVSLPELPGEYSM*K.V	0.944	2.64	0.209	684.3	1	4.54	4.62	1.1	4.5
								K.NEDSLVFVQTDK.S	0.999	4.11	0.27	1732.6	1	3.98	4.15	271.3	835
								Y.LTAQPAPTSEDLTSATNIVK.W	0.733	3.51	0.182	935.5	1	4.34	4.62	1	9.2
								Y.LVFSPSK.S	0.486	2.29	0.123	725.5	6	8.61	8.19	2828.1	3440.5
								Y.M*VLVPSLLHTETTEK.G	0.902	2.93	0.226	1135.5	1	5.63	6.26	10	48.6
								Y.MVLVPSLLHTETTEK.G	0.996	3.45	0.301	938.2	2	5.63	5.73	26.3	238
								K.QQNAQGGFSSTQDTVVALHALSK.Y	0.984	5.94	0.45	1470.9	1	7.37	6.74	101.9	117.1
								K.SFVHLEPM*.S	0.826	2.03	0.244	453.3	1	5.45	5.96	59.6	158.3
								K.SIYKPGQTVK.F	0.545	2.38	0.148	1125.8	3	8.85	9.05	29.7	64.2
								R.QTVSWAVTPK.S	0.997	3.99	0.186	1269.3	1	8.61	8.19	397.2	754.7
								R.SASNM*AIVDVK.M	0.991	2.92	0.299	1830.8	1	6.21	6.46	303	959.3
								R.SASNMAIVDVK.M	1	3.39	0.241	2424.6	1	6.21	6.46	1956.2	2544.6
								Y.SFLEDMGLK.A	0.74	2.54	0.149	968.8	2	4.34	4.51	47.2	45.3
								K.SLNEEAVK.K	0.989	2.84	0.103	1771.7	1	4.54	4.59	1238.5	2169.6
								K.SLNEEAVKK.D	0.999	3.93	0.206	2258	2	6.46	6.26	6175.5	9939.1
								K.SSSNEEVM*FLTVQVK.G	0.995	4.04	0.24	1409.5	1	4.54	4.53	5.7	20.2
								V.SLPELPGEYSM*K.V	0.95	2.75	0.259	882	1	4.54	4.58	30.1	69.2
								V.SSTNEKDMYSFLEDMGLK.A	0.946	3.58	0.235	1216.2	1	4.28	4.51	17.2	34.1
								Y.SVIRGEAFTLK.A	0.997	3.41	0.327	1653.4	1	8.61	8.19	885.2	2876.8
								F.TVLQDVPVR.D	0.955	2.71	0.282	1078.2	10	6.36	6.74	142.5	391.6
								K.TKVFQLK.R	0.788	2.75	0.165	684.2	181	8.91	8.59	36.3	114.7
								R.TEHPFTVEEFVLPK.F	1	3.84	0.412	1689.7	1	4.78	4.59	59.1	75.2
								R.TEVSSNHVLIY.L	0.558	2.17	0.191	401.2	2	5.48	5.96	10.8	19.4
								R.TEVSSNHVLIYLDK.V	1	2.96	0.327	681.7	1	5.54	5.5	15.8	34.1
								A.VLPTGDVIGDSAK.Y	0.957	3.63	0.368	1057.4	1	4.15	4.59	22.3	106.2
								C.VAFAVPK.S	0.644	2.34	0.105	697.7	1	8.61	8.19	1258.9	1434.7
								M.VLVPSLLHTETTEK.G	0.97	2.7	0.247	851	4	5.63	5.5	21.3	98.2
								R.VGFYESDVM*GR.G	0.984	2.29	0.197	952	1	4.34	4.58	146.8	138.5
								R.VGFYESDVMGR.G	0.949	2.42	0.21	731	2	4.34	4.53	165	238.8
								T.VLQDVPVR.D	0.599	2.55	0.168	747.9	34	6.36	6.46	215.9	495.6
								A.YLTAQPAPTSEDLTSATNIVK.W	0.975	3.98	0.249	1035.1	1	4.34	4.62	1	5.7
								A.YLVFSPSK.S	0.836	2.47	0.158	913.5	1	8.56	7.88	50.4	136
								H.YDGSYSTFGER.Y	0.382	2.24	0.207	518.6	1	4.34	4.53	212.7	364.3
								K.YNILPEKEEFPFALGVQ.T	0.999	3.62	0.386	776.1	1	4.26	4.33	43.5	50.9
								R.VVSM*DENFHPL.N	0.851	2.8	0.205	1277.4	1	4.34	4.43	74.7	218.6
IPI00374315	C6ORF58	chromosome 6 open reading frame 58	59	569	191102	252709	0.868421	A.AVDSGVM*GISSDQVR.L	1	4.04	0.363	2077.2	1	4.15	4.58	43.6	37.4
								F.EDRYDYYSK.A	0.932	2.79	0.253	617.3	8	4.51	4.53	617.5	1553.8
								K.ESPGQLSDYR.V	0.995	2.61	0.332	866.1	1	4.34	4.59	264.8	403
								K.ESPGQLSDYRVE.N	0.988	3.09	0.293	650.9	1	4.12	4.15	822.2	375.9
								K.ESPGQLSDYRVEN.S	0.242	2.67	0.093	678.4	1	4.12	4.15	710.6	1516.2
								K.ESPGQLSDYRVENS.M	0.968	3.43	0.327	404.9	7	4.12	4.15	2615.6	6397.6
								K.ESPGQLSDYRVENSM*.Y	0.964	3.02	0.354	348.2	3	3.96	4.15	2135.2	2243.1
								K.ESPGQLSDYRVENSM*Y.I	0.75	2.98	0.254	484.5	1	4.12	4.33	59.2	29.7
								K.ESPGQLSDYRVENSM*YI.I	0.876	3.23	0.269	639.5	1	4.12	4.15	134.6	542.6
								K.ESPGQLSDYRVENSM.Y	0.851	2.91	0.247	544.4	1	4.12	4.15	50	125.6
								K.ESPGQLSDYRVENSMY.I	0.999	4.35	0.314	1205.9	1	4.12	4.15	294.6	635.8
								I.INPWVYLER.M	0.996	3.42	0.265	1063.7	1	6.55	6.78	79.4	199.7
								F.LAAVDSGVM*GISSDQVR.L	0.997	4.85	0.514	1375.3	1	4.15	4.58	1	16.6
								I.NPWVYLER.M	0.646	2.27	0.225	514.3	1	6.55	6.78	83.3	134.2
								F.SKFDDLLK.Y	0.92	3.49	0.164	1240.8	4	6.24	6.38	963.5	899
								H.TSTLADNIK.S	0.952	3.38	0.181	1431.5	5	6.21	6.46	507.3	519
								A.VDSGVM*GISSDQVR.L	1	3.39	0.445	1921.8	1	4.15	4.58	47.3	108.2
								A.VLFPTTLIR.S	0.962	2.94	0.194	1205.5	1	10.55	10.25	31.1	5.6
								F.YQYLQSPFSK.F	0.977	3.7	0.281	1271.2	1	8.52	8.19	14.4	52.2
								V.DSGVM*GISSDQVR.L	0.88	2.7	0.255	1130.8	1	4.15	4.59	345.5	689.8
								K.ESPGQLSDYRVENSMYI.I	0.896	3.23	0.293	547.8	1	4.12	4.15	20.8	211.6
								K.FAPDNEQNILWGLPL.Q	0.688	2.39	0.199	377.1	1	3.65	4.15	4.1	18
								S.FEDRYDYYSK.A	0.988	3.38	0.288	1351.2	1	4.51	4.59	268.5	704
								T.FYQYLQSPFSK.F	0.58	2.5	0.185	1252.8	1	8.52	8.19	19.8	5.9
								Y.IINPWVYLER.M	0.823	3.59	0.166	712.6	1	6.55	6.78	204.4	77.3
								L.LNM*LDNVDK.S	0.734	2.73	0.145	1241.5	1	4.15	4.53	1245.8	2003.8
								L.LNMLDNVDK.S	0.637	2.47	0.143	1581.1	3	4.15	4.59	57.4	164.8
								V.LLNM*LDNVDK.S	0.919	3.35	0.206	1508.1	1	4.15	4.59	451.4	894.3
								V.LLNMLDNVDK.S	0.992	3.73	0.198	2412.2	1	4.15	4.58	177	393.4
								Y.LQSPFSKFDDLLK.Y	0.953	3.02	0.267	878.2	2	6.24	6.38	115.2	112.4
								L.NM*LDNVDK.S	0.274	2.44	0.061	1258.7	7	4.15	4.33	2287.9	1643
								L.NMLDNVDK.S	0.885	3.49	0.143	1441.1	4	4.15	4.43	319.6	447.4
								N.PWVYLER.M	0.88	1.95	0.292	397.7	2	6.55	6.46	23.7	65.6
								S.NLSETEPPLWK.E	0.832	3.62	0.149	1376.7	2	4.54	4.59	48	35.7
								K.SFEDRYDYYSK.A	0.998	2.7	0.299	618.8	1	4.51	4.66	6.2	3
								L.QSPFSKFDDLLK.Y	0.981	3.51	0.221	1608.2	1	6.24	6.26	113.5	235.5
								Y.QYLQSPFSK.F	0.907	3.07	0.206	872.8	1	8.56	8.59	13.3	15.3
								Y.QYLQSPFSKFDDLLK.Y	0.997	3.72	0.329	854.9	1	6.23	6.26	90.8	77.2
								L.SSLPFLAAVDSGVM*GISSDQVRLLPPPK.N	0.851	3.45	0.207	606.9	1	6.32	6.38	43.4	49
								Q.SPFSKFDDLLK.Y	0.601	3.01	0.199	713.3	20	6.24	6.38	68.1	21.6
								R.SSFPETM*NK.W	0.514	1.69	0.103	463	8	6.41	6.74	131.1	139.4
								R.SSFPETMNK.W	0.996	3.05	0.154	861	1	6.41	6.36	148.9	239
								R.SWVLAVDHL.A	0.962	2.26	0.331	490.5	2	5.28	5.73	3.5	24.4
								R.SWVLAVDHLA.A	0.771	2.6	0.322	652.3	3	5.28	5.73	20.4	9.3
								R.SWVLAVDHLAA.V	0.921	2.32	0.356	693.7	3	5.28	5.5	47.9	29.7
								R.SWVLAVDHLAAV.L	0.753	2.05	0.343	411.3	25	5.28	5.5	1	1
								R.SWVLAVDHLAAVLFPT.T	0.512	2.85	0.389	721.8	1	5.28	5.5	4.9	3.3
								S.SLPFLAAVDSGVM*GISSDQVR.L	0.989	4.93	0.447	2186.6	1	4.15	4.65	2.6	1
								S.SLPFLAAVDSGVMGISSDQVR.L	0.995	4.51	0.383	1655.3	1	4.15	4.56	1	1
								T.SNLSETEPPLWK.E	0.99	3.05	0.391	770	1	4.54	4.58	1	23.7
								T.STLADNIK.S	0.976	2.95	0.204	1520.7	1	6.21	6.74	540.9	905.9
								N.TFYQYLQSPFSK.F	0.972	3.32	0.223	1122	1	8.52	8.19	12.9	6.6
								S.TLADNIK.S	0.429	2.61	0.059	1134.3	9	6.21	6.26	2078	2410.1
								L.VLLNM*LDNVDK.S	0.997	3.59	0.291	1708.1	1	4.15	4.53	37.7	60.9
								V.VLVLLNMLDNVDK.S	0.998	3.79	0.292	1140.6	1	4.15	4.58	4.4	4.1
								K.YLWAAHTSTLADNIK.S	0.998	3.03	0.255	1171.1	1	7.36	6.74	115.9	82.2
								M.YIINPWVYLER.M	1	3.65	0.198	1304.9	1	6.53	6.78	47	46.1
								Q.YLQSPFSK.F	0.811	2.54	0.154	683.8	2	8.56	8.5	18.9	23.4
								Q.YLQSPFSKFDDLLK.Y	0.673	3.47	0.175	946.4	8	6.23	6.38	62.6	65.8
IPI00010471	LCP1	lymphocyte cytosolic protein 1 (L-plastin)	52	320	127660	170763	0.881579	K.AYYHLLEQVAPK.G	0.396	2.78	0.14	1174	11	7.35	6.74	39.7	1
								P.EDLVEVNPK.M	0.423	2.63	0.034	1591.8	1	4.12	4.15	2209.5	1317.8
								N.ELNDLFK.A	0.786	2.58	0.117	1200.6	2	4.34	4.53	929.1	808.9
								R.EGESLEDLM*K.L	0.986	2.66	0.162	759.3	2	3.99	4.15	2745.4	3338.9
								R.EGESLEDLMK.L	0.997	3.2	0.246	1440.8	1	3.99	4.15	1010.3	1400.1
								A.FVNWINK.A	0.329	2.59	0.028	1462	7	8.61	8.19	112.8	134.5
								K.FSLVGIGGQDLNEGNR.T	0.999	4.17	0.395	2418.1	1	4.34	4.56	14.5	20.5
								L.GLLWQVIK.I	0.991	3.18	0.23	1462.1	1	8.61	8.19	103.3	185.9
								R.GSVSDEEM*MELR.E	0.554	2.33	0.002	537.7	7	3.99	4.15	263.4	328.4
								K.IGNFSTDIKDSK.A	0.993	3.67	0.168	2080.7	1	6.24	6.26	469.4	1042.9
								I.LEEIGGGQK.V	0.539	2.83	0.078	1281.3	6	4.54	4.58	444.2	398.9
								A.LPEDLVEVNPK.M	0.972	3.39	0.231	1494.1	1	4.12	4.15	30.8	433
								K.LSPEELLLR.W	0.917	2.27	0.16	710.4	1	4.54	4.59	53.1	52.9
								F.NELNDLFK.A	0.685	2.76	0.058	1382.8	1	4.34	4.43	200.3	388.7
								K.M*INLSVPDTIDER.T	1	3.54	0.36	1124.6	1	3.98	4.33	45.8	52.5
								K.MINLSVPDTIDER.T	0.997	3.14	0.31	1602.1	1	3.98	4.33	46.1	77.7
								N.LSVPDTIDER.T	0.336	2.38	0.068	962.8	1	3.98	4.33	523.3	219.9
								I.NLSVPDTIDER.T	0.91	2.54	0.251	927.9	2	3.98	4.33	133	183.9
								G.SINYDLLK.T	0.608	2.71	0.077	1444.5	3	6.2	6.38	276	592.7
								I.SFDEFIK.I	0.476	2.45	0.084	955.8	5	4.34	4.51	627.5	1226.7
								L.SVPDTIDER.T	0.842	2.57	0.166	803.6	1	3.98	4.15	2728.1	3405.6
								K.TENLNDDEKL.N	0.964	3.46	0.146	1576.2	1	3.88	4.15	1265	2129.1
								K.TENLNDDEKLNNAK.Y	0.958	3.85	0.23	1189.5	2	4.28	4.43	1864.4	1692.3
								K.VDTDGNGYISFNELNDLFK.A	0.999	2.45	0.44	578.4	1	3.78	3.91	7.3	1.8
								K.VNDDIIVNWVNETLR.E	1	4.78	0.289	2385.3	1	3.98	4.15	30.1	23.9
								K.VNDDIIVNWVNETLREAEK.S	0.994	4.68	0.36	873.1	1	4.15	4.33	26.7	21.2
								L.VIFQLYEK.I	0.924	2.64	0.188	1055.3	1	6.4	6.34	66.9	61.9
								Y.AFVNWINK.A	0.794	2.83	0.099	1557	2	8.61	8.19	89.7	125
								Y.ALPEDLVEVNPK.M	0.997	3.93	0.401	1264.2	1	4.12	4.33	88.8	241.6
								S.FNELNDLFK.A	0.571	3.35	0.08	1721.7	4	4.34	4.51	98.3	138.4
								R.GSVSDEEMMELR.E	0.999	4.35	0.338	2275.3	1	3.99	4.15	528.5	293.7
								R.GSVSDEEMMELREAFAK.V	0.956	3.16	0.215	988	1	4.24	4.43	78.5	217.3
								V.GIGGQDLNEGNR.T	0.942	2.97	0.287	1796.3	1	4.34	4.59	411.7	566.9
								R.HVIPM*NPNTNDLF.N	0.533	2.37	0.208	412.3	9	5.28	4.62	8.4	5.4
								R.HVIPMNPNTNDLF.N	0.962	3.4	0.203	839.3	1	5.28	5.36	11.1	6.4
								R.ISFDEFIK.I	0.996	2.99	0.11	1633.3	1	4.34	4.59	213	266.5
								V.LDLIDAIQPGSINYDLLK.T	0.664	3.15	0.172	934.4	1	3.86	4.15	19.5	32
								T.LNILEEIGGGQK.V	1	3.84	0.317	2495.3	1	4.54	4.59	48.6	52.8
								V.LGLLWQVIK.I	0.976	3.35	0.165	1650.7	1	8.61	8.19	21.6	18
								R.NEALIALLR.E	0.919	2.78	0.141	904.1	9	6.56	6.61	138.9	151.5
								V.NIGAEDLK.E	0.664	2.65	0.074	1255.3	1	4.34	4.51	1783.9	4176.8
								R.QFVTATDVVR.G	0.997	3.1	0.223	1320.9	1	6.36	6.74	415.4	559.2
								Y.TLNILEEIGGGQK.V	0.767	3.38	0.15	1911.6	1	4.54	4.62	4.8	9.6
								R.VNHLYSDLSDAL.V	0.957	2.55	0.363	829.9	1	4.14	4.43	243.8	75.6
								R.VNKPPYPK.L	0.432	2.52	0.172	473.5	147	8.85	8.59	33.6	65.5
								V.VNIGAEDLK.E	0.927	3.17	0.122	1306.1	1	4.34	4.51	1527.2	1705.5
								R.VREITENLM*.A	0.478	2.13	0.232	351	27	4.45	4.51	300	748.4
								R.VREITENLM*ATGDLDQDGR.I	0.979	3.84	0.192	1145.5	1	4.06	4.33	52.9	59.7
								R.VREITENLMATGDLDQDGR.I	0.987	3.87	0.159	1446.5	1	4.06	4.15	202.1	1
								R.VYALPEDLVEVNPK.M	1	3.9	0.388	1026.2	1	4.12	4.43	20.9	38.1
								R.YTLNILEEIGGGQK.V	0.998	3.17	0.234	1094.7	1	4.54	4.62	16.8	6.9
IPI00013382	CST2	cystatin SA	51	1187	1.8683e+06	3.61072e+06	1.26974	C.AFHEQPELQK.K	1	3.8	0.38	1140.9	1	5.63	5.96	315.2	975.3
								C.AFHEQPELQKK.Q	0.924	4.04	0.264	1328.8	79	7.28	6.78	445.3	1618.2
								R.ALHFVISEY.N	0.674	2.42	0.176	421.2	5	5.48	5.96	5.8	48.3
								R.ALHFVISEYNK.A	0.999	4.37	0.376	2403.9	1	7.36	6.74	115.9	302.8
								R.ALHFVISEYNKATEDEYYR.R	0.996	4.59	0.332	889.3	1	4.85	4.62	38.7	79.6
								R.ALHFVISEYNKATEDEYYRR.L	0.488	3.49	0.062	532.7	3	5.74	5.96	83.8	182.8
								K.ATEDEYYR.R	0.939	2.45	0.11	961	2	4.12	4.53	673.7	856.8
								K.ATEDEYYRR.L	0.98	2.52	0.197	479.3	20	4.66	4.59	4990	7590.6
								R.AREQIVGGVNY.F	0.994	2.83	0.415	591.5	2	6.55	6.74	95.9	94.8
								R.AREQIVGGVNYF.F	0.96	3.43	0.262	954.2	1	6.55	6.78	58.4	91.9
								E.DRIIEGGIYDADLNDER.V	1	4.33	0.358	1052.9	1	3.9	4.15	354.5	326.4
								E.EDRIIEGGIYDADLNDER.V	1	4.22	0.369	1476.6	1	3.85	4.15	86.4	530.2
								Q.EEDRIIEGGIYDADLNDER.V	1	4.63	0.381	1181.4	1	3.8	4.15	244.4	1113.2
								F.FDIEVGR.T	0.751	2.25	0.151	891.7	1	4.34	4.59	253.9	622.5
								I.EGGIYDADLNDERVQR.A	0.991	3.44	0.301	745	2	4.06	4.15	741.5	2991.2
								R.EQIVGGVNYF.F	0.822	2.28	0.218	772.1	1	4.02	4.43	1	98.9
								S.EYNKATEDEYYR.R	0.992	3.61	0.307	1629.5	1	4.39	4.43	2167.5	4148.3
								Y.EVPWEDR.M	0.32	2.28	0.115	915.2	3	4.12	4.15	721.6	2186
								A.FHEQPELQK.K	0.994	3.15	0.29	1409.9	1	5.63	5.96	1211.9	1944.7
								H.FVISEYNK.A	0.938	2.7	0.183	1227.5	1	6.4	6.74	23.6	26
								H.FVISEYNKATEDEYYR.R	1	4.08	0.454	1125.8	1	4.39	4.43	1242.1	982.9
								S.FQIYEVPWEDR.M	0.988	3.73	0.247	2427.8	1	4.12	4.33	39	132
								S.FQIYEVPWEDRMSLVNSR.C	0.313	3.85	0.083	1602.9	1	4.66	4.56	7.1	9.5
								Y.FFDIEVGR.T	0.328	1.92	0.135	757.1	1	4.34	4.53	33.1	56.7
								E.GGIYDADLNDER.V	1	4.28	0.37	1987	1	3.78	4.15	1565.7	794.3
								E.GGIYDADLNDERVQR.A	0.976	3.66	0.323	1073.8	1	4.17	4.43	188.4	70.9
								G.GIYDADLNDER.V	0.999	3.73	0.332	1905.6	1	3.78	4.15	137	1367.5
								G.GIYDADLNDERVQR.A	0.6	3.12	0.24	723.5	27	4.17	4.15	118.7	539.1
								R.IIEGGIYDADLNDER.V	0.925	3.14	0.172	1187	1	3.72	4.15	56.4	356.5
								R.IIEGGIYDADLNDERVQ.R	1	5.07	0.423	1941.7	1	3.72	3.91	6.7	29.8
								R.IIEGGIYDADLNDERVQR.A	1	4.23	0.314	1839.1	1	4.06	4.33	35.3	165
								V.ISEYNKATEDEYYR.R	0.986	3.81	0.249	979	1	4.39	4.43	2121.4	1631.3
								G.IYDADLNDER.V	0.993	3.44	0.27	1899.7	1	3.78	4.15	1620.8	1806.2
								Q.IYEVPWEDR.M	0.954	2.79	0.203	880.9	1	4.12	4.33	414.1	152.7
								Q.IYEVPWEDRMSLVNSR.C	0.993	3.23	0.29	796.4	1	4.66	4.65	71	51.9
								A.LHFVISEYNK.A	0.668	2.69	0.173	1070.8	1	7.36	6.74	100	402.7
								R.MSLVNSR.C	0.967	2.42	0.144	701.8	3	10.55	10.21	166.4	261.3
								Y.NKATEDEYYR.R	0.738	3.42	0.151	1151.1	5	4.66	4.58	720.4	1335
								F.QIYEVPWEDR.M	0.92	3.87	0.05	1563.9	1	4.12	4.33	94.8	297.9
								F.QIYEVPWEDRMSLVNSR.C	0.897	4.05	0.159	1738.3	1	4.66	4.66	1.5	9
								C.SFQIYEVPWEDR.M	0.965	3.59	0.213	1476	1	4.12	4.43	36.6	27.9
								C.SFQIYEVPWEDRM*SLVNSR.C	0.55	3.07	0.244	469.1	6	4.66	4.53	46.3	105.3
								C.SFQIYEVPWEDRMSLVNSR.C	0.741	3.85	0.145	1246.5	1	4.66	4.65	9.7	14.3
								I.SEYNKATEDEYYR.R	0.97	3.7	0.232	734.8	6	4.39	4.43	699.9	2834.8
								W.SPQEEDRIIEGGIYDADLNDER.V	0.987	4.19	0.271	769.3	1	3.8	4.15	118.6	115.1
								A.TEDEYYR.R	0.661	2.39	0.146	939.4	1	4.12	4.33	376.1	519.8
								F.VISEYNK.A	0.773	2.37	0.157	1006.1	2	6.4	6.74	206.4	321.1
								F.VISEYNKATEDEYYR.R	0.967	3.25	0.284	698.7	3	4.39	4.43	343	279.8
								A.WSPQEEDRIIEGGIYDADLNDER.V	1	4.19	0.454	1044.7	1	3.8	4.15	63.8	310.6
								I.YEVPWEDR.M	0.974	2.69	0.235	1121.9	1	4.12	4.15	390.6	954.2
								N.YFFDIEVGR.T	0.826	2.47	0.224	718.5	7	4.34	4.51	129	63.9
IPI00296654	BPIL1	bactericidal/permeability-increasing protein-like 1	50	372	161265	195973	0.802632	A.ALSYVSEIGKAPLQR.A	1	4.31	0.317	1842.9	1	8.56	8.19	149	261.6
								G.ALNLDITGQLR.S	0.225	2.39	0.044	1150	1	6.36	6.38	5.9	9
								K.AALSYVSEIGK.A	0.997	3.19	0.345	1342.7	1	6.4	6.74	36	44.1
								K.AALSYVSEIGKAPLQR.A	0.995	4.87	0.341	952.4	1	8.56	8.59	49.8	68.7
								K.AGALNLDITGQLR.S	0.998	4.31	0.225	1190.8	1	6.36	6.78	153.6	155.8
								R.ALQVTVPHFLD.W	0.486	2.08	0.191	360.6	2	5.28	5.96	55.9	135.7
								R.ALQVTVPHFLDWSGEALQPTR.I	0.999	5.07	0.498	2634.4	1	5.54	5.73	6.8	8.6
								R.APEPLELTLPVELLADTR.V	1	3.97	0.412	530.1	1	3.99	4.15	197.6	149.5
								T.DATPFVLPR.H	0.983	2.58	0.299	827.6	1	6.36	6.78	6.5	15.3
								F.DSALLLLQK.A	0.741	3.03	0.054	1619.4	1	6.21	6.34	171.4	169
								L.ELTLPVELLADTR.V	0.985	3.07	0.283	938.9	1	4.12	4.15	47.8	81.7
								L.FDSALLLLQK.A	0.981	2.84	0.285	853.5	2	6.21	6.37	20.9	37
								P.EPLELTLPVELLADTR.V	0.976	3.89	0.244	736.6	1	3.99	4.15	53	55.9
								V.ELLADTR.V	0.447	2.33	0.13	787.7	15	4.34	4.33	2853.1	2962.5
								G.FIDTDQVR.T	0.363	2.33	0.122	947.6	12	4.15	4.33	6820.7	7051.1
								H.FLDWSGEALQPTR.I	0.976	3.28	0.319	1124.3	2	4.34	4.59	169	259.7
								V.GFIDTDQVR.T	0.96	2.9	0.196	1407.2	1	4.15	4.43	1061	958.6
								I.GLNPVGPESQIR.Y	0.996	3.89	0.259	1064.7	1	6.56	6.74	473.2	485.4
								L.GKPIILPTDATPFVLPR.H	0.993	4.34	0.293	639	1	8.61	8.19	77.7	56.6
								V.HLGTLIGLNPVGPESQIR.Y	0.975	3.49	0.288	597.3	1	7.53	7.88	51.7	35.1
								I.ILPTDATPFVLPR.H	0.751	2.84	0.155	538	2	6.36	6.74	46.7	27.9
								R.HVGTEGSMATV.G	0.88	2.2	0.277	524.2	1	5.48	5.36	16.5	85
								R.HVGTEGSMATVGLSQQL.F	0.847	3.01	0.168	957.1	1	5.48	5.36	2.4	1.3
								N.LDITGQLR.S	0.56	2.71	0.145	712.3	59	6.36	6.61	1	11.5
								Q.LFDSALLLLQK.A	0.996	4.11	0.286	2430.7	1	6.21	6.37	15.4	7.9
								R.LIPEVAR.Q	0.311	1.65	0.074	571.4	43	6.56	6.78	64	23.9
								R.LQLSVSK.V	0.915	2.08	0.109	800.1	3	8.61	8.19	1131.7	1000.2
								A.LSYVSEIGK.A	0.529	2.6	0.155	1108.2	20	6.4	6.26	189.4	473.7
								A.LSYVSEIGKAPLQR.A	0.949	3.31	0.249	1577.8	1	8.56	8.19	132.6	315.4
								L.NLDITGQLR.S	0.64	2.98	0.13	1068.3	6	6.36	6.74	2483.8	1514.7
								S.NVGFIDTDQVR.T	0.997	3.4	0.338	1681	1	4.15	4.53	302.2	351.8
								S.QQLFDSALLLLQK.A	1	4.47	0.316	1493.3	1	6.21	6.52	5.5	4.7
								V.NVHLGTLIGLNPVGPESQIR.Y	0.818	3.48	0.199	887.1	1	7.53	7.55	4	17.4
								R.SDDNLLNTSALGR.L	0.998	3.79	0.181	2178.6	1	4.15	4.53	225.8	327.1
								A.SSNVGFIDTDQVR.T	1	4.06	0.373	1631.1	1	4.15	4.53	78.2	263.7
								F.SLDVVVNLR.L	0.336	2.05	0.168	522.7	6	6.36	6.74	1	64.4
								L.SQQLFDSALLLLQK.A	0.997	4.94	0.238	1572.3	2	6.21	6.46	12.1	16.4
								L.SYVSEIGK.A	0.912	2.95	0.166	1645.6	1	6.4	6.46	3264.9	5370.8
								L.SYVSEIGKAPLQR.A	0.931	3.48	0.205	1692	1	8.56	8.19	2118.2	3509.1
								S.SNVGFIDTDQVR.T	1	4.08	0.421	2158	1	4.15	4.51	332.3	370.7
								A.TVGLSQQLFDSALLLLQK.A	0.415	3.41	0.155	773.6	6	6.21	6.46	4.2	10.7
								G.TLIGLNPVGPESQIR.Y	0.999	4.91	0.301	1454.4	1	6.56	6.74	27.4	27.5
								L.TLPVELLADTR.V	0.989	3.08	0.288	767.3	1	4.34	4.59	24	24.9
								V.TVPHFLDWSGEALQPTR.I	1	4.8	0.327	1389.3	1	5.54	5.5	30.2	94.1
								K.VFRAPEPLEL.T	0.897	2.38	0.237	1192	1	4.54	4.59	28.6	17.5
								T.VASSNVGFIDTDQVR.T	0.937	3.16	0.251	631.4	1	4.15	4.58	16.4	31.8
								D.WSGEALQPTR.I	0.897	2.72	0.213	727.7	2	6.56	6.46	196.1	364.8
								Q.VTVPHFLDWSGEALQPTR.I	0.998	4.62	0.276	1285.2	1	5.54	5.5	20.1	21.1
								S.YVSEIGK.A	0.87	2.54	0.171	1149.6	3	6.4	6.46	2520.2	2851.7
IPI00293665	KRT6B	keratin 6B	50	1618	528691	4.9738e+06	6.19079	A.AIADAEQRGEMALK.D	0.8	3	0.219	1243.1	1	4.66	4.59	6.9	118.9
								K.ADTLTDEINFLR.A	0.996	3.39	0.25	1269.7	1	3.98	4.43	3.5	27.5
								K.ADTLTDEINFLRA.L	0.983	3.28	0.253	971.7	1	3.98	4.15	15.3	93.4
								Q.AAIADAEQRGEMALK.D	0.972	3.59	0.224	1855	1	4.66	4.65	8.4	122.7
								Q.AKADTLTDEINFLR.A	0.986	4.89	0.342	2671.1	1	4.51	4.58	38.1	124.7
								R.ALYDAELSQM*QTH.I	0.994	3.34	0.304	1333.3	1	4.34	4.43	14.7	138.6
								A.DAEQRGEMALK.D	0.989	3.34	0.255	736	2	4.66	4.66	11.4	42.9
								C.ANLQAAIADAEQR.G	0.992	3.71	0.254	1607.7	1	4.34	4.51	89.9	192.5
								C.ANLQAAIADAEQRGEM*ALK.D	0.917	3.51	0.236	859	2	4.66	4.62	7.1	59.1
								R.ATGGGLSSVGGGSSTIK.Y	0.998	5.68	0.494	2934.8	1	8.61	8.19	131.2	50.9
								A.DTLTDEINFLR.A	1	4.44	0.303	1315.6	2	3.98	4.15	4.5	195.7
								Q.DLVEDLK.N	0.591	2.71	0.095	1023.6	16	3.98	4.15	240.7	536.4
								L.EGLEDALQK.A	0.96	3.34	0.209	1726.5	1	4.12	4.33	430.4	2930.6
								R.GEM*ALKDAK.N	0.843	2.04	0.162	631.1	2	6.37	6.26	544.5	4583
								R.GEMALKDAK.N	0.449	2.53	0.112	1061.7	3	6.37	6.34	315.2	3029.8
								E.GLEDALQK.A	0.984	3.02	0.214	1323.1	1	4.34	4.59	731.7	2977.1
								A.IADAEQRGEMALK.D	0.265	2.79	0.156	1237	5	4.66	4.58	199	1022.4
								K.LEGLEDALQK.A	0.999	3.96	0.27	2169.4	1	4.12	4.33	629	5295
								L.KEYQELM*NVK.L	0.666	2.92	0.151	1217.1	1	6.45	6.38	807.9	7458.6
								L.KEYQELMNVK.L	0.605	3.51	0.1	1297.1	1	6.45	6.26	43.1	236.4
								N.KLEGLEDALQK.A	0.868	4.14	0.136	1124.2	1	4.66	4.65	1	46.6
								L.LKEYQELM*NVK.L	0.994	3.47	0.276	1939.8	1	6.45	6.46	370.6	3266
								L.LKEYQELMNVK.L	1	4.5	0.291	1405.2	1	6.45	6.36	125.3	838.2
								N.LQIDPAIQR.V	0.502	2.41	0.151	397.3	9	6.36	6.74	438.3	1213.4
								R.LLKEYQELM*.N	0.8	2.21	0.241	531.9	3	4.45	4.58	9.3	210
								R.LLKEYQELM*NV.K	0.919	2.31	0.276	392	1	4.54	4.59	7.9	63.7
								R.LLKEYQELM*NVK.L	0.989	3.15	0.215	1205.8	1	6.45	6.74	74.7	196.2
								R.LLKEYQELM*NVKL.A	0.514	3.09	0.181	618.8	7	6.45	6.26	27.4	156.2
								R.LLKEYQELM.N	0.609	2.3	0.237	282.5	34	4.54	4.51	80.9	531.4
								R.LLKEYQELMNV.K	0.658	2.53	0.222	455.9	1	4.54	4.59	18	325.6
								R.LLKEYQELMNVK.L	0.97	4.24	0.285	1709.1	1	6.45	6.52	38.2	1156.4
								R.LLKEYQELMNVKL.A	1	5.32	0.297	1785.5	1	6.45	6.34	8	124.1
								R.LNGEGVGQV.N	0.839	2.63	0.235	1098.4	2	4.02	4.33	179.9	642.9
								R.LRSEIDHVK.K	0.999	3.09	0.234	1199.2	1	7.37	6.74	1273.2	14072.7
								A.NLQAAIADAEQR.G	0.993	3.56	0.283	1690.3	1	4.34	4.59	99.8	372.1
								A.NLQAAIADAEQRGEM*ALK.D	0.981	3.64	0.253	901.4	1	4.66	4.56	20.5	300.9
								A.NLQAAIADAEQRGEMALK.D	0.983	4.3	0.289	1564.1	1	4.66	4.56	24.6	244.3
								K.NKLEGLEDALQ.K	0.757	2.72	0.133	909.5	1	4.12	4.33	1	933
								K.NKLEGLEDALQK.A	0.994	4.03	0.267	1526.1	1	4.66	4.8	1	36.1
								K.NKLEGLEDALQKAK.Q	0.997	3.76	0.201	1182.3	1	6.42	6.26	34.6	92.7
								K.QEIAEINR.M	0.974	2.88	0.058	1263.8	4	4.54	4.59	575.8	6228.5
								L.NLQIDPAIQR.V	0.94	3.34	0.157	573.1	3	6.36	6.78	143.3	590.9
								L.QIDPAIQR.V	0.884	2.65	0.223	395.3	15	6.36	6.38	216.8	603
								R.NTKQEIAEIN.R	0.595	2.78	0.252	338	35	4.54	4.53	40.4	195.3
								R.NTKQEIAEINR.M	0.995	3.69	0.253	1424	1	6.55	6.74	159	1344.4
								R.SLYGLGGSK.R	0.976	2.63	0.185	1480.9	1	8.56	8.59	26.3	21.6
								R.SLYGLGGSKR.I	0.904	3.01	0.193	618.2	25	9.39	9.75	155.3	98.5
								D.TLTDEINFLR.A	0.989	3.3	0.24	1153.3	1	4.34	4.53	23.5	37.1
								V.TVNQSLLTPLNLQIDPAIQR.V	0.842	4.04	0.356	690.3	1	6.36	6.46	1	112
IPI00032294	CST4	cystatin S	45	2652	6310974	1.5662e+07	1.63158	D.ADLNDEWVQR.A	0.989	3.46	0.244	1107	1	3.98	4.33	233.2	468
								F.AISEYNKATEDEYYR.R	1	4.04	0.344	1128.7	1	4.39	4.51	161.4	285.3
								R.ALHFAIS.E	0.248	2.01	0.122	513.4	6	7.53	8.19	157.6	369.2
								R.ALHFAISEY.N	0.972	2.36	0.308	638.5	1	5.48	5.49	11.1	312.9
								R.ALHFAISEYN.K	0.949	2.42	0.352	522.4	3	5.48	5.5	19.1	30
								R.ALHFAISEYNK.A	0.993	2.69	0.246	684.8	3	7.36	7.88	208.3	260
								R.ALHFAISEYNKATEDEY.Y	0.979	4.04	0.213	887.6	1	4.39	4.51	154.6	345.1
								R.ALHFAISEYNKATEDEYYR.R	0.999	4.83	0.498	1129.9	1	4.85	4.8	12	2.4
								K.ATEDEYYRRPL.Q	0.212	2.31	0.16	526.3	4	4.66	4.59	2266.7	1523.6
								K.ATEDEYYRRPLQ.V	0.909	2.63	0.346	387.3	1	4.66	4.58	529.9	177.5
								K.ATEDEYYRRPLQVLR.A	0.87	3.02	0.144	292.2	4	6.7	6.74	216.8	239.1
								R.AREQTFGGV.N	0.303	1.85	0.156	816.2	1	6.56	6.74	163	517.8
								R.AREQTFGGVN.Y	0.895	2.38	0.236	542.2	1	6.56	6.74	538.4	236.1
								R.AREQTFGGVNY.F	0.994	2.77	0.437	462.7	1	6.55	6.78	118.6	109.3
								R.AREQTFGGVNYF.F	0.696	2.48	0.261	382	6	6.55	6.78	36.9	48.3
								R.AREQTFGGVNYFF.D	0.797	2.45	0.275	362	2	6.55	6.46	4.7	23.6
								R.AREQTFGGVNYFFDVEVGR.T	1	4.89	0.297	1479.6	1	4.66	4.53	6.2	18.8
								Y.DADLNDEWVQR.A	0.986	4.51	0.197	1402.1	1	3.78	4.15	943.8	704.9
								A.DLNDEWVQR.A	0.98	3.2	0.193	1387.8	1	3.98	4.15	1470.1	1309.3
								K.EENRIIPGGIYDADLNDEWVQR.A	0.498	4.54	0.011	1480.7	1	3.98	3.91	1	8.3
								F.EIYEVPWEDR.M	0.644	3.63	0.073	1062.1	2	3.99	4.33	327.5	563.1
								F.EIYEVPWEDRMSLVNSR.C	0.959	3.97	0.221	1510.3	1	4.39	4.15	337.4	445.1
								F.FDVEVGR.T	0.958	2.37	0.276	772.7	3	4.34	4.58	563.8	1910.6
								H.FAISEYNKATEDEYYR.R	0.979	3.14	0.374	583.6	4	4.39	4.53	57.8	114.6
								R.EQTFGGVNYF.F	0.928	2.14	0.362	503.9	1	4.02	4.51	459.7	971.1
								R.EQTFGGVNYFF.D	0.985	3.1	0.353	436.7	1	4.02	4.15	72.9	37.8
								R.EQTFGGVNYFFDVEVGR.T	1	6.23	0.536	2693.9	1	4.12	4.15	12.6	54.8
								S.FEIYEVPWEDR.M	0.832	4	0.016	2399.9	1	3.99	4.33	59	123.2
								S.FEIYEVPWEDRMSLVNSR.C	0.233	3.31	0.167	735.8	7	4.39	4.33	29	27.3
								Y.FFDVEVGR.T	0.784	2.31	0.219	924.3	1	4.34	4.59	796	535.8
								F.GGVNYFFDVEVGR.T	0.997	3.83	0.338	849.7	2	4.34	4.59	5.4	3.2
								L.HFAISEYNK.A	1	3.04	0.358	1739.6	1	7.36	6.74	662.4	2633.7
								P.GGIYDADLNDEWVQR.A	1	5.04	0.393	2471.7	1	3.78	4.15	216.1	66.2
								I.IPGGIYDADLNDEWVQR.A	0.976	5.51	0.056	1407.5	1	3.78	4.15	73.2	19.1
								R.IIPGGIYDADLNDEWVQR.A	0.989	4.35	0.221	888.7	2	3.78	4.15	26.2	26.3
								R.IIPGGIYDADLNDEWVQRA.L	0.92	4.21	0.085	699.9	1	3.78	4.15	1	443.3
								A.LHFAISEYNK.A	0.999	3.46	0.379	1433.8	1	7.36	6.74	146.4	375.7
								D.LNDEWVQR.A	0.758	2.87	0.161	1034.5	27	4.34	4.43	507.7	564.6
								L.NDEWVQR.A	0.586	2.53	0.144	986.8	5	4.34	4.43	3519.8	5250.1
								V.NYFFDVEVGR.T	0.992	3.12	0.339	1445.5	1	4.34	4.53	87.3	300.7
								C.SFEIYEVPWEDR.M	0.875	3.68	0.091	861.4	2	3.99	4.43	26.6	1
								C.SFEIYEVPWEDRM*SLVNSR.C	0.993	3.66	0.321	583.7	3	4.39	4.55	19.8	79.2
								C.SFEIYEVPWEDRMSLVNSR.C	0.982	3.68	0.28	1014.3	1	4.39	4.8	18.5	35.6
								N.RIIPGGIYDADLNDEWVQR.A	0.951	6.55	0.089	2990.1	1	4.17	4.51	263.1	403.7
								N.YFFDVEVGR.T	0.949	2.47	0.255	915.4	1	4.34	4.59	181.4	28.1
IPI00304557	C20ORF70	chromosome 20 open reading frame 70	44	453	280022	453268	1.06579	V.AGPIIGQIINLK.A	0.996	4.08	0.431	1772.6	1	8.61	8.19	5.1	17
								K.AQEAEKLLNNVISK.L	0.99	3.13	0.22	1261.4	1	6.46	6.34	236.2	151.6
								K.ASLDLLTAV.T	0.51	2.27	0.202	606.9	21	3.77	4.15	90	482.3
								T.DIFGLK.I	0.24	2.48	0	992.2	6	6.21	5.96	203.2	947.3
								V.DLGVLQK.S	0.516	2.4	0.088	965.7	3	6.21	6.74	75.6	287.7
								H.EGLETVDNTLK.G	0.999	4.12	0.351	2171.9	1	4.12	4.15	15501.1	11670.4
								L.ETVDNTLK.G	0.756	2.87	0.103	1378	4	4.34	4.33	1798.2	1363.8
								K.FVNSVINTLK.S	0.996	3.66	0.22	2562.7	1	8.61	8.59	113.8	172.6
								E.GLETVDNTLK.G	0.996	3.83	0.299	2114.6	1	4.34	4.53	490.6	588.6
								K.ISNSLILDVK.A	0.998	2.96	0.325	1487	1	6.21	6.74	13.6	24.1
								R.IFIHSLDV.N	0.39	2.22	0.182	498.2	6	5.28	5.36	65.7	44.8
								V.IQQVVDNPQHK.T	0.325	3.03	0.103	1128.2	1	7.37	6.74	1733.7	2128.4
								K.LEPVLH.E	0.901	2.12	0.223	390.3	1	5.48	5.96	474.4	357.5
								K.LEPVLHEGLETVDNTLK.G	0.792	3.41	0.15	658.5	8	4.39	4.43	176.6	162
								N.KFVNSVINTLK.S	0.82	3.07	0.193	1002.4	3	8.91	8.19	31.1	71.4
								V.KAEPIDDGK.G	0.918	3.06	0.212	1048.6	1	4.51	4.55	49.5	70.7
								K.LLNNVISK.L	0.996	3.23	0.08	1573.8	1	8.61	8.19	2819.3	2408.9
								K.LLPTNTDIFGLK.I	1	4	0.311	1649.3	1	6.21	6.36	506.2	412
								L.LNNVISK.L	0.358	2.6	0.021	1312.4	2	8.61	7.88	1269.3	2601.1
								L.LPTNTDIFGLK.I	0.993	3.3	0.362	920.8	2	6.21	6.26	27.2	76.2
								S.LILDVK.A	0.329	2.64	0	704	10	6.21	6.26	1	90295
								V.LHEGLETVDNTLK.G	0.976	4.74	0.444	2279	1	4.65	4.59	186	620.1
								V.LHEGLETVDNTLKGILEK.L	0.998	3.98	0.365	1279.4	1	4.85	4.58	37.8	49.5
								K.QKAQEAEKLLNNVISK.L	0.998	4.12	0.233	1508.5	1	8.13	7.88	643.7	696.8
								L.PTNTDIFGLK.I	0.83	2.6	0.219	720.9	7	6.21	6.26	15.5	34.3
								S.NSLILDVK.A	0.32	2.19	0.121	1297.6	1	6.21	6.46	215.6	417.1
								T.NTDIFGLK.I	0.949	2.85	0.22	1376.9	1	6.21	6.46	842.8	710.5
								V.NSVINTLK.S	0.983	2.91	0.254	1220.9	3	8.61	8.19	1186.3	1913.8
								V.NVIQQVVDNPQHK.T	0.999	3.18	0.352	1088.7	1	7.37	6.74	191.5	248.5
								I.SKLLPTNTDIFGLK.I	0.998	4.06	0.288	1500	1	8.31	7.99	38.6	25
								T.SISLSLLDK.H	0.651	2.73	0.106	1137.7	3	6.21	6.38	68.4	142.9
								H.SLDVNVIQQVVDNPQHK.T	0.869	3.26	0.241	801.9	3	5.4	5.96	64.3	68.6
								I.SLSLLDK.H	0.396	2.8	0	895.9	5	6.21	6.38	2089.4	6130.6
								I.SNSLILDVK.A	0.872	2.48	0.211	1270.2	2	6.21	6.46	370.3	394.7
								K.SSAWQLAK.Q	0.937	2.49	0.185	1287.9	11	8.61	8.5	8.5	9.7
								K.STVSSLLQK.E	0.999	3.37	0.179	1225.2	1	8.61	8.5	200.3	181.2
								N.SLILDVK.A	0.267	2.59	0.118	1016.5	5	6.21	5.96	113.1	132.4
								N.SVINTLK.S	0.941	2.78	0.148	1092	1	8.61	8.19	1767	3616.3
								P.TNTDIFGLK.I	0.863	2.93	0.117	1520.8	1	6.21	6.26	86.6	236.2
								S.TVSSLLQK.E	0.793	2.11	0.215	1381.9	1	8.61	8.19	443.4	855.1
								F.VNSVINTLK.S	0.965	3.07	0.23	1692.8	1	8.61	8.19	466.5	609.8
								K.VDLGVLQK.S	0.964	2.41	0.127	1245.9	3	6.21	6.74	77.7	65.8
IPI00013933	DSP	desmoplakin	44	126	29311.8	76705.8	1.72368	I.AAIFDTENLEK.I	0.996	3.88	0.309	1706.3	1	4.12	4.33	135.3	516.7
								K.AFIGFEGVK.G	0.999	2.78	0.265	1538	2	6.41	6.46	46.9	95.7
								K.AITGFDDPFSGK.T	0.999	3.71	0.213	1062.9	1	4.15	4.51	108.1	130
								K.ATGSEVSQ.R	0.294	1.85	0.142	385.9	1	4.02	4.58	4	1
								Q.ANDQMEILDSLIR.E	0.773	2.53	0.19	1215.8	1	3.98	4.15	106.1	90
								A.FIGFEGVK.G	0.422	2.12	0.135	1418.9	1	6.41	6.38	134.4	249.9
								K.GLIDYETFKEL.C	0.983	3.26	0.229	767.2	1	4.12	4.33	99.6	64
								Q.GLINDLQR.E	0.501	2.58	0.124	789.6	20	6.36	6.46	44.5	68.2
								R.GIVDSITGQR.L	0.999	2.89	0.247	1053.2	1	6.36	6.74	50.8	75.1
								R.GLVGIEFK.E	0.357	1.98	0.008	718.5	30	6.41	6.46	9.4	39.9
								A.IFDTENLEK.I	0.552	2.49	0.108	1201.7	2	4.12	4.15	772.7	1358.4
								K.IEVLEEELR.L	0.999	3.4	0.232	1626.2	1	4.1	4.15	346.5	890.8
								K.ISITEGIER.G	0.649	2.08	0.087	689.6	11	4.54	4.59	65.7	171
								K.ITNLTQQLEQASIVK.K	0.419	3.36	0.051	1332.5	2	6.41	6.38	6.3	12.7
								R.ISTEEAIR.K	0.793	2.22	0.145	555.7	27	4.54	4.53	368.3	329.8
								K.LASLEELKR.Q	0.253	3.33	0.056	1196.4	45	6.55	6.46	914.2	2763.1
								R.LEDELNR.A	0.665	2.49	0	871	53	4.12	4.15	2461.1	5774.3
								R.LEYDDLR.R	0.662	2.4	0.014	919.8	34	3.98	4.15	1262.7	2823.7
								R.LEYDDLRR.G	0.374	2.07	0.045	928.1	4	4.51	4.53	190.4	598
								R.LQDTSSYAK.I	0.991	2.72	0.19	1230.8	10	6.2	6.46	513.9	862.2
								R.LQSLTENLTK.E	1	3.49	0.248	1362.6	1	6.41	6.46	180.2	410.4
								R.LSSEVEALR.R	0.986	2.55	0.173	765.8	4	4.54	4.51	387.4	644.4
								R.LSSEVEALRR.Q	0.761	2.62	0.189	918.9	38	6.7	6.74	561.6	1092.4
								K.LTVDSAIAR.D	0.601	2.12	0.009	884.6	4	6.36	6.46	167	988.5
								K.LVFDGLR.K	0.399	1.78	0.046	521.6	20	6.36	6.38	45.9	108.1
								K.NFVDPVTK.K	0.993	2.68	0.171	971.8	4	6.21	6.26	270.6	939.4
								R.LTYEIEDEK.R	1	3.14	0.241	1561.9	1	3.99	4.15	405.6	1970.4
								R.LTYEIEDEKR.R	0.946	2.98	0.14	919.6	2	4.39	4.33	993.1	2537
								N.NYDEEIISLK.N	0.98	3.04	0.236	1287	1	4.12	4.15	79.4	553.1
								R.NNYDEEIISLK.N	0.992	3.31	0.256	1567.3	1	4.12	4.15	171.3	212.3
								R.QLLQEQESVK.Q	0.999	3.97	0.188	2154.8	1	4.54	4.58	46.9	348.5
								R.SEADSDKNATILELR.S	0.931	3.49	0.144	900.3	6	4.28	4.33	609.3	1646.8
								K.SVEEVASEIQPFLR.G	1	4.13	0.305	1139.3	1	4.26	4.33	9.9	21.1
								R.SLNESKIEIER.L	0.23	2.98	0.013	1260.4	3	4.79	4.58	1071.3	5294.6
								R.SM*VEDITGLR.L	0.71	1.95	0.178	471.6	3	4.34	4.59	61.5	174.5
								R.SMVEDITGLR.L	0.703	2.13	0.204	523.1	33	4.34	4.51	17.4	58.6
								R.TLELQGLINDLQR.E	1	3.91	0.327	1791.5	1	4.34	4.59	10.7	17.7
								L.YDLDLGK.F	0.89	2.64	0.152	886.8	2	4.15	4.33	233.5	1960.6
								T.GFDDPFSGK.T	0.938	2.81	0.183	666.5	1	4.15	4.33	792.8	1493.8
								S.GVILQEAADVHAR.Y	0.458	2.25	0.26	553.3	1	5.54	5.96	1	20.2
								R.TM*IQSPSGVILQEAADVHAR.Y	0.812	4.08	0.275	1111.4	1	5.54	5.96	4.6	32.1
								R.TMIQSPSGVILQEAADVHAR.Y	0.945	3.92	0.248	1163.1	1	5.54	5.96	1	26.3
								R.VLLQEEGTR.K	0.967	2.2	0.144	1011.9	1	4.54	4.59	131.9	237.6
								R.YIELLTR.S	0.846	2.32	0.062	663.5	19	6.55	6.74	57.5	157.1
IPI00410714		Hemoglobin subunit alpha	41	599	1.39628e+06	555198	0.263158	E.ALERM*FLSFPTTK.T	0.338	2.79	0.231	394.2	51	8.61	7.99	133.3	81.2
								G.AHAGEYGAEALER.M	0.948	3.36	0.233	855.1	1	4.78	4.59	1373.6	1943.6
								H.AGEYGAEALER.M	1	3.74	0.349	1903.5	1	4.26	4.43	3720.9	843.5
								G.EYGAEALER.M	0.683	2.67	0.144	906.3	7	4.26	4.15	4652.3	1815.8
								A.GEYGAEALER.M	1	3.37	0.342	1564.1	1	4.26	4.33	3033.6	721.2
								K.FLASVSTVLTSK.Y	0.995	3.83	0.176	2624.8	1	8.61	8.19	16.4	5.8
								A.HAGEYGAEALER.M	0.995	3.05	0.389	708.2	1	4.78	4.53	688.5	578.8
								K.KVADALTNAV.A	0.638	2.35	0.148	1089.4	1	6.21	6.26	89	49.8
								K.KVADALTNAVAHVDDM*PNALSAL.S	0.978	3.92	0.262	830	2	4.35	4.62	9.8	3
								K.KVADALTNAVAHVDDMPNALSAL.S	0.999	4.63	0.485	1328.9	1	4.35	4.58	10.5	1.9
								F.LSFPTTK.T	0.214	2.28	0	801.8	1	8.61	8.31	739.8	147.3
								A.SVSTVLTSK.Y	0.977	3.01	0.261	1364.8	1	8.61	8.19	4533.1	3292.3
								-.VLSPADK.T	0.921	2.5	0.13	640.8	5	6.21	6.74	2915.1	1259.3
								-.VLSPADKTNVK.A	0.996	3.95	0.379	1527.1	1	8.31	8.19	1837.5	1217.9
								K.TYFPHFDLS.H	0.633	2.08	0.271	265.8	21	5.28	5.5	508.4	124.1
								K.TYFPHFDLSH.G	0.999	2.94	0.364	834.3	1	6.45	6.46	724.8	212.7
								K.TYFPHFDLSHG.S	0.992	3.01	0.294	1146.5	2	6.45	6.38	159.7	428
								E.YGAEALER.M	0.327	1.92	0.133	619	1	4.54	4.59	1155.9	484.2
								V.DDM*PNALSALSDLHAHK.L	0.999	4.43	0.289	1676.6	1	5.32	5.36	29.1	18
								V.DDMPNALSALSDLHAHK.L	0.998	5.24	0.479	2511.8	1	5.32	5.36	91.3	42.9
								M.FLSFPTTK.T	0.997	2.94	0.163	1059.6	1	8.61	8.59	261.5	76.9
								V.GAHAGEYGAEALER.M	0.997	3.76	0.433	1489.1	1	4.78	4.59	782.4	630.4
								R.M*FLSFPTTK.T	0.986	2.83	0.142	1079.7	1	8.61	8.5	30	5.3
								R.MFLSFPTTK.T	0.991	2.7	0.146	787.5	1	8.61	8.7	55.1	14.7
								K.TYFPHFDLSHGS.A	0.405	2.59	0.172	727.4	2	6.45	6.26	43.1	28.2
								K.TYFPHFDLSHGSA.Q	0.995	3.1	0.32	778.1	1	6.45	6.38	1103	744.3
								K.TYFPHFDLSHGSAQ.V	0.992	3.36	0.315	1124.7	1	6.45	6.26	192.3	36.3
								K.TYFPHFDLSHGSAQV.K	0.912	3.09	0.267	1143.8	1	6.45	6.38	1367.8	562.6
								K.TYFPHFDLSHGSAQVK.G	1	5.03	0.29	1816	1	7.52	7.99	104.5	34.7
								K.VADALTNAV.A	0.447	2.13	0.22	407.9	25	3.77	4.15	25.7	11.4
								K.VADALTNAVAH.V	1	3.18	0.37	1249.2	1	5.28	5.96	180.6	111.7
								K.VADALTNAVAHV.D	1	3.54	0.435	1047.2	1	5.28	5.73	17	2.4
								K.VADALTNAVAHVDDM*PNALS.A	0.894	2.98	0.273	777.4	3	3.86	4.15	93.8	224.7
								K.VADALTNAVAHVDDM*PNALSAL.S	0.887	3.09	0.231	836.2	1	3.86	4.15	36.7	47.9
								K.VADALTNAVAHVDDMPNAL.S	1	4.12	0.555	825.6	1	3.86	4.15	77.9	11.9
								K.VADALTNAVAHVDDMPNALS.A	1	3.2	0.4	759	1	3.86	4.15	367	68.9
								K.VADALTNAVAHVDDMPNALSAL.S	1	4.42	0.48	650.9	1	3.86	4.15	75.3	20.3
								K.VGAHAGEYGAE.A	0.942	2.4	0.392	811.9	1	4.53	4.53	1161.7	244
								K.VGAHAGEYGAEA.L	0.987	2.78	0.362	902.8	3	4.53	4.53	596.2	801.3
								K.VGAHAGEYGAEALER.M	1	4.25	0.329	2076.9	1	4.78	4.59	68.5	64.6
								K.VGAHAGEYGAEALERM.F	0.566	2.93	0.227	1031.2	1	4.78	4.59	154.1	65.2
IPI00295105	CA6 (includes EG:765)*	carbonic anhydrase VI	40	888	515809	417652	0.532895	L.AAFVEVK.N	0.578	2.27	0.101	1395.3	1	6.41	6.74	99.7	215.4
								I.EEILDYLR.R	0.901	3	0.155	1226.2	1	4.12	4.15	527.6	1554.7
								E.EILDYLR.R	0.565	2.78	0	1111.1	1	4.34	4.15	834.3	1047.6
								G.GASSEISGSEHTVDGIR.H	0.886	3.24	0.249	969.9	10	4.65	4.51	573	351.9
								H.FHWGGASSEISGSEHTVDGIR.H	0.998	4.06	0.332	1221.3	1	5.5	5.49	2	5.1
								N.FISHLANIK.Y	0.974	3.07	0.196	2097.1	1	8.62	8.19	60.4	114
								L.GSEFQFYLHK.I	0.766	2.31	0.227	1076.1	1	7.36	7.88	91.2	161.9
								K.IEEILDYLR.R	0.998	3.48	0.17	1552	1	4.12	4.33	338.5	1069
								K.IEEILDYLRR.A	0.945	2.69	0.127	419.3	8	4.66	4.55	119.6	132.3
								H.KIEEILDYLR.R	0.901	3.22	0.213	1313.7	2	4.66	4.59	28.9	70.6
								K.LENSLLDH.R	0.858	2.52	0.238	543.9	17	4.34	4.43	761.2	313.1
								K.LENSLLDHR.N	1	3.17	0.245	856.9	2	5.54	5.73	228.6	176.5
								A.NIKYPGQR.T	0.273	2.3	0.137	435.7	43	9.39	9.69	163.8	151.2
								R.MTVADGTVYIAQQMH.F	0.999	5.41	0.506	2818.1	1	5.28	5.73	4.9	1.5
								K.NYPENTYYSNFISH.L	1	5.23	0.5	2340.4	1	5.48	5.96	6.7	1
								K.NYPENTYYSNFISHL.A	0.994	4.75	0.486	1779	1	5.48	5.73	6.4	17.2
								K.NYPENTYYSNFISHLA.N	1	4.35	0.548	1341.5	1	5.48	5.73	3.4	5.8
								K.NYPENTYYSNFISHLANIK.Y	0.999	5.65	0.439	1269	1	7.35	6.74	5.6	7.8
								R.NLQHYYTY.H	0.696	2.43	0.119	692.7	1	7.49	6.74	1	221.2
								I.SHLANIKYPGQR.T	0.999	4.12	0.303	1176.3	1	9.39	9.75	66.5	157.8
								L.TGLDVQDM*LPR.N	0.988	2.7	0.332	1859.4	1	4.15	4.59	588.2	264.2
								L.TGLDVQDMLPR.N	0.972	3.55	0.212	2035.9	1	4.15	4.59	285.7	328.2
								R.TTLTGLDVQDM*LPR.N	0.787	2.58	0.111	911	1	4.15	4.65	3.4	7.2
								R.TTLTGLDVQDMLPR.N	0.999	5.36	0.37	2292.2	1	4.15	4.65	56	43.1
								F.VLADFVK.L	0.899	2.42	0.194	1109.5	1	6.21	6.74	190.3	68.2
								W.FVLADFVK.L	0.789	2.28	0.189	1257.3	1	6.21	6.26	16.1	6.9
								T.GLDVQDM*LPR.N	0.96	2.45	0.282	1202.7	1	4.15	4.58	361.1	179.3
								T.GLDVQDMLPR.N	1	3.87	0.268	1665.6	1	4.15	4.53	378.1	170.2
								V.LAAFVEVK.N	0.693	2.45	0.183	1336.8	2	6.41	6.46	82.7	84.2
								Y.LHKIEEILDYLR.R	0.996	3.76	0.25	1396.8	1	5.66	5.49	6.6	12.7
								S.NFISHLANIK.Y	0.991	3.54	0.222	2080.6	1	8.62	8.19	159.3	135.8
								T.LTGLDVQDM*LPR.N	0.892	2.82	0.187	1627.6	1	4.15	4.53	149.1	148.9
								Y.SNFISHLANIK.Y	0.989	3.33	0.263	1079.7	1	8.62	8.19	190.8	399.2
								Y.SNFISHLANIKYPGQR.T	0.999	5.74	0.386	1522.2	1	9.39	9.57	23.6	52.4
								T.TLTGLDVQDM*LPR.N	0.981	2.89	0.362	792.1	1	4.15	4.58	73.4	55.3
								T.TLTGLDVQDMLPR.N	0.996	4.01	0.312	2927.2	1	4.15	4.58	4	1
								Y.TLGSEFQFYLHK.I	0.992	2.8	0.298	851.9	1	7.36	6.74	104.3	605.6
								R.VVESNFPNQEY.T	0.997	3.03	0.355	991.7	1	3.82	4.15	272.2	964.3
								R.VVESNFPNQEYTL.G	0.206	2.41	0.096	487.5	5	3.82	4.15	19.1	164.3
IPI00026314	GSN	gelsolin (amyloidosis, Finnish type)	40	265	132339	190171	0.947368	G.ALNSNDAFVLK.T	0.999	4.19	0.293	2746	1	6.21	6.38	89.1	338.6
								K.AGALNSNDAFVLK.T	0.954	5	0.378	2850.2	1	6.21	6.74	22.8	35.1
								P.ALPAGTEDTAKEDAANR.K	0.984	3.22	0.316	1123.9	1	4.28	4.33	219.2	354.5
								S.AILTAQLDEELGGTPVQSR.V	0.976	6.19	0.507	2549.1	1	4.12	4.33	21.5	71.5
								R.AQPVQVAEGSEPDGFWEALGGK.A	0.999	3.6	0.378	749.4	1	3.99	4.33	1	114.3
								R.AVEVLPK.A	0.729	2.36	0.102	758.2	15	6.41	6.52	104.5	267.8
								T.AQLDEELGGTPVQSR.V	0.997	4.22	0.296	1498.2	1	4.12	4.33	29.8	130
								K.DSQEEEKTEALTSAK.R	0.991	3.35	0.232	1604.7	1	4.24	4.33	1075.4	2866.8
								R.EVQGFESATFLGYFK.S	1	3.75	0.276	1154.1	1	4.54	4.58	16.8	26.5
								F.GGKPMIIYK.G	0.821	3.47	0.152	1567.4	1	8.85	8.19	3773.4	8147.5
								R.IEGSNKVPVDPA.T	0.266	2.43	0.204	620.7	15	4.34	4.58	16.8	171.9
								R.IEGSNKVPVDPATY.G	0.889	2.68	0.377	679.1	1	4.34	4.47	1.9	5.1
								R.IEGSNKVPVDPATYGQ.F	0.999	3.43	0.352	1120.7	1	4.34	4.62	13.2	9.2
								R.NGNLQYDLH.Y	0.911	2.22	0.302	597.1	4	5.28	5.96	43.2	107.4
								Y.LWVGTGASEAEKTGAQELLR.V	0.991	3.82	0.326	1060.6	1	4.79	4.55	37.2	35.2
								K.NWRDPDQTDGLGL.S	0.317	2.91	0.089	872.3	2	3.86	4.15	78.5	128.5
								K.NWRDPDQTDGLGLS.Y	0.748	2.23	0.254	415.1	2	3.86	3.91	1	16.6
								K.QGFEPPSFV.G	0.535	2.35	0.198	885.8	1	4.02	4.43	121.2	217.8
								L.NSNDAFVLK.T	0.985	3.32	0.205	1676.5	1	6.21	6.38	549.7	774.8
								V.QLDDYLNGR.A	0.922	2.68	0.191	840.5	1	4.15	4.51	176.8	291.4
								K.QTQVSVLPEGGETPLFK.Q	1	3.71	0.339	1256.2	1	4.54	4.66	31.4	32.1
								K.TASDFITK.M	0.998	2.66	0.262	943.6	11	6.21	6.74	74.1	116.9
								L.TAQLDEELGGTPVQSR.V	0.993	4.73	0.341	2116.4	1	4.12	4.33	413.5	434.1
								M.SLFGGKPMIIYK.G	0.978	3.31	0.283	1218	1	8.85	8.59	18.2	32.7
								M.SVSLVADENPFAQGALK.S	0.998	3.89	0.364	1614.4	1	4.34	4.62	6.3	5.2
								N.SNDAFVLK.T	0.355	2.6	0.16	1146	12	6.21	6.46	184.8	165.1
								V.SLVADENPFAQGALK.S	0.985	4.89	0.333	1871.5	1	4.34	4.53	6.1	30
								V.SVLPEGGETPLFK.Q	0.902	3.04	0.225	509.3	4	4.54	4.58	14.5	22.3
								A.TFLGYFK.S	0.895	2.22	0.24	950.2	2	8.56	8.39	7.2	35.6
								F.TVQLDDYLNGR.A	0.812	3.06	0.228	395.6	16	4.15	4.53	77.4	82.4
								K.TGAQELLR.V	0.963	2.4	0.13	665.3	6	6.56	6.78	149.5	229.7
								K.TPSAAYLWVGTGASEAEK.T	0.868	2.49	0.192	791.1	1	4.54	4.55	1	2
								K.TPSAAYLWVGTGASEAEKTGAQELLR.V	1	4.92	0.397	1872	1	4.79	4.65	17.6	4.6
								R.TPITVVK.Q	0.935	1.8	0.199	891.3	2	8.61	8.39	66.3	120.8
								R.VEKFDLVPVPT.N	0.236	2.36	0.164	592.7	2	4.34	4.53	83.2	236.2
								R.VHVSEEGTEPEAM*.L	0.988	2.74	0.391	789.9	1	3.97	4.15	116.1	232
								K.VSNGAGTM*SVSLVADENPFAQGALK.S	0.998	6.04	0.419	2775.3	1	4.34	4.62	6.3	2
								L.WVGTGASEAEK.T	0.933	2.71	0.222	977.7	1	4.54	4.58	120.4	145
								M.VVEHPEFLK.A	0.995	2.68	0.247	872.7	2	5.63	5.49	10.5	28.7
								R.YIETDPANR.D	0.987	2.44	0.156	512.4	1	4.34	4.53	657.6	1265.7
IPI00009867	KRT5	keratin 5 (epidermolysis bullosa simplex, Dowling-Meara/Kobner/Weber-Cockayne types)	39	638	242863	1.38242e+06	3.74342	L.AELEEALQK.A	0.503	2.56	0.104	1316.1	2	4.26	4.33	496.7	886.2
								C.ANLQNAIADAEQRGELALK.D	0.85	4.01	0.257	930.2	10	4.66	4.62	18.7	20
								K.AQYEEIANR.S	0.999	2.95	0.259	1165.9	1	4.54	4.58	120.3	198.7
								A.ELEEALQK.A	0.853	3.54	0.078	1536.2	16	4.26	4.33	2234.9	7955
								L.FEQYINNLR.R	0.988	3.46	0.242	1154.5	1	6.55	6.78	43.4	429
								R.EYQELM*NTK.L	0.998	2.64	0.266	1154.1	1	4.54	4.62	18.2	179.1
								R.EYQELMNTK.L	0.997	3.84	0.27	1257.4	1	4.54	4.55	63.3	590.9
								R.GLGVGFGSGGGSSSSVK.F	0.999	3.11	0.298	663.4	2	8.61	7.88	29.7	26.6
								K.LAELEEALQK.A	0.905	2.95	0.016	2168.6	1	4.26	4.53	52.9	500
								R.LDSELR.N	0.503	2.13	0	519.9	68	4.34	4.43	1315.8	6240.5
								R.LLREYQELM*NTK.L	0.496	2.77	0.097	896.9	7	6.54	6.46	37.4	143.6
								R.LLREYQELMNTK.L	0.973	3.07	0.236	633.2	15	6.54	6.36	7.5	35.9
								R.LRAEIDNVKK.Q	0.983	3.32	0.165	1283.1	1	8.31	7.88	4516.8	17475.1
								R.LSGEGVGPV.N	0.393	2.24	0.257	705.8	6	4.02	4.43	165.3	405.9
								T.LLQEQGTK.T	0.804	2.38	0.163	998.6	1	6.41	5.96	547.5	2039.3
								Q.NAIADAEQRGELALK.D	0.977	3.89	0.26	940.2	1	4.66	4.55	128.7	302.7
								A.NLQNAIADAEQR.G	0.999	4.14	0.296	2054.6	1	4.34	4.59	125.7	488.7
								A.NLQNAIADAEQRGELALK.D	0.998	5.24	0.332	1528.4	1	4.66	4.62	1	159.3
								K.NKYEDEINKR.T	0.955	3.43	0.114	1332.1	1	6.48	6.26	3833.2	9489.4
								L.NLQIDPSIQR.V	0.566	2.96	0.055	611.9	2	6.36	6.74	78.6	577.3
								R.NKLAELEEALQK.A	0.999	5.48	0.182	3105.6	1	4.79	4.62	202.9	1304.1
								R.QLDSIVGER.G	0.901	2.19	0.075	816.6	1	4.34	4.62	18.7	62.8
								R.QNLEPLFEQYINNLR.R	0.996	3.27	0.261	778.7	1	4.54	4.56	3.1	1.4
								R.QNLEPLFEQYINNLRR.Q	0.946	3.5	0.22	476.5	45	6.68	6.78	435.9	1135
								A.QYEEIANR.S	0.843	2.86	0.094	880.7	1	4.54	4.51	58.1	497.2
								V.RQNLEPLFEQYINNLR.R	0.881	3.73	0.196	660.8	1	6.68	6.74	26.2	20.5
								R.SLYNLGGSK.R	0.999	3.05	0.208	1657.4	1	8.56	8.19	1388.2	1224.9
								R.SLYNLGGSKR.I	0.938	3.06	0.194	806.2	15	9.39	9.75	10.8	7.5
								R.TEAESWYQTKYEELQQTAGR.H	0.996	5.21	0.336	1182.3	1	4.5	4.43	797.9	1142.7
								R.TTAENEFVMLKK.D	0.998	3.86	0.275	601.2	23	6.46	6.34	138.2	297.6
								V.TVNQSLLTPLNLQIDPSIQR.V	0.997	4.4	0.346	671.8	2	6.36	6.46	2.2	13.4
								W.TLLQEQGTK.T	0.937	3.16	0.139	1433.3	1	6.41	6.74	92.2	804.6
								K.VDALM*DEINFMK.M	0.991	2.88	0.204	976	1	3.98	4.15	200.7	707.7
								K.VDALMDEINFM*K.M	0.541	2.84	0.093	1087.3	2	3.98	4.15	354.1	3060.6
								K.VDALMDEINFMK.M	0.998	3.2	0.34	1110.6	1	3.98	4.33	4.3	7.9
								K.VLDTKWTLLQEQGTK.T	0.972	5.08	0.292	1674	1	6.37	6.34	75.4	91.8
								K.WTLLQEQGTK.T	1	3.61	0.198	1176.8	1	6.41	6.78	55.4	240.6
								K.YEELQQTAGR.H	0.993	2.73	0.183	909.1	2	4.54	4.62	54.1	179.7
IPI00005859	KRT75	keratin 75	39	995	666457	2.59476e+06	2.55921	L.ALDVEIATYR.K	0.991	3.02	0.291	1379.5	1	4.34	4.62	12	30.6
								L.ALDVEIATYRK.L	0.983	2.71	0.306	1376.6	1	6.45	6.52	22	242.9
								R.AEAESWYQTK.Y	0.999	3.97	0.332	2137	1	4.54	4.59	189.5	597.4
								R.AEAESWYQTKYEELQVTAGR.H	0.992	5.54	0.371	1281.8	1	4.5	4.51	305.3	993.3
								F.ASFIDK.V	0.373	2.63	0	792.5	6	6.21	6.26	533.4	892
								F.ASFIDKVR.F	0.976	2.97	0.197	1151.1	1	8.61	8.19	1188.2	1297.5
								K.DVDAAYM*NK.V	0.99	2.35	0.187	1286.3	1	4.15	4.53	388.5	1236.4
								K.DVDAAYMNKVELEAK.V	0.615	4.14	0.134	1281.3	1	4.28	4.59	132.1	884.4
								L.DLDSIIAEVK.A	0.999	4.15	0.261	2191.8	1	3.98	4.33	48	318.4
[truncated: 3,695 more rows]
